# Supplementary material for: Biochemical and Structural Characterization of Chi-Class Glutathione Transferases: A Snapshot on the Glutathione Transferase Encoded by sll0067 Gene in the Cyanobacterium Synechocystis sp. Strain PCC 6803
Source: Biomolecules. 2022 Oct 13;12(10):1466. doi: 10.3390/biom12101466 (PMC9599700; doi:10.3390/biom12101466)
Supplement: Supplementary file 1 [file biomolecules-12-01466-s001.zip]

Archive with 5 entries (5 files):
- biomolecules-1876890- Supplementary.pdf
- TableS10_147seqSRAS.fasta
- TableS2_cyano_proteomes.xlsx
- TableS3_rprots.xlsx
- TableS8_motifs.xlsx
