# Supplementary material for: Biochemical and Structural Characterization of Chi-Class Glutathione Transferases: A Snapshot on the Glutathione Transferase Encoded by sll0067 Gene in the Cyanobacterium Synechocystis sp. Strain PCC 6803
Source: Biomolecules. 2022 Oct 13;12(10):1466. doi: 10.3390/biom12101466 (PMC9599700; doi:10.3390/biom12101466)
Supplement: Supplementary file 1 [file biomolecules-12-01466-s001.zip › TableS10_147seqSRAS.fasta]

>Symplocastrum torsivum|CPER_KK1@GCA_019358875.1_ASM1935887v1|MBW4548413.1|KME25_28845|glutathione_S_transferase_N_terminal_domain_containing_protein~Bacteria-Cyanobacteria-no_class-Oscillatoriales-Microcoleaceae-Symplocastrum-Symplocastrum_torsivum
--------------------------------------------------MLKLYGGARS
RASIVQWYLEELGEPYEFILLD-MQSGEHQQPEFLEINPIGKVPAIVDGD--------FK
LWESGAILMYLADKYGKL-----PAALEAKSTIIQWILFANATLGPGIFVEANREREMPK
LMMPLNQILEKQPFLLG-----DELSVADVAVGSILAYIPMMLK-LDLS-----------
--------EYPAVVDYIKRLSERPAFQKGIGARR----
>Allocoleopsis franciscana|PCC7113@GCF_000317515.1_ASM31751v1|WP_015181980.1|MIC7113_RS09625|glutathione_S_transferase_family_protein~Bacteria-Cyanobacteria-no_class-Oscillatoriales-Coleofasciculaceae-Allocoleopsis-Allocoleopsis_franciscana
--------------------------------------------------MLKLYGGARS
RASIVQWYLEELGIPYEFILLD-LQAGEHRQPEYLAINPIGKVPAIVDGD--------FQ
LWESGAILFYLAQKYGNL-----PSSLEEQAKINQWIIFGNATLGPGIFVEASREREMSK
LMTPLNQILAKQPFLLG-----DEFSVVDVAVGSILAYIPMMLK-LDLS-----------
--------EYPAVVDYIQRISERPAFQKAIGGRK----
>Kastovskya adunca|ATA6_11_RM4@GCA_019359445.1_ASM1935944v1|MBW4651377.1|KME06_22205|glutathione_S_transferase_family_protein~Bacteria-Cyanobacteria-no_class-Oscillatoriales-Coleofasciculaceae-Kastovskya-Kastovskya_adunca
--------------------------------------------------MLKLYGGARS
RASIVQWYLEELGIPYEFILLD-MQTGEHRQPEFLAINPMGKVPAIVDGD--------FQ
LWESGAILLYLAEKQGQM-----PDSLEQRSKMTQWVLFANATLGPGVFVEASREREIPK
LMTPLNEVLSQQPFLMG-----EQLSVVDVAVGSMLAYIPMLLK-LDLS-----------
--------EYPAIVDYIKRLSERPAFKKAMAGRD----
>Crinalium epipsammum|PCC9333@GCF_000317495.1_ASM31749v1|WP_015203035.1|CRI9333_RS09930|glutathione_S_transferase_family_protein~Bacteria-Cyanobacteria-no_class-Oscillatoriales-Gomontiellaceae-Crinalium-Crinalium_epipsammum
--------------------------------------------------MLKLYGGARS
RASIVQWYLEELSVPYEFVLLD-MQAGEHQKPEYLAINPTGKVPAIVDGD--------FK
LWESGAILLYVAQKYGNI-----SPSLEQQAELIQWVLFANATLGPGIFVEATREKETPK
LLTPLNQIFEKQPFLLG-----EDFTVGDVAVGSMLAYIPMMLK-LDLS-----------
--------AYPAVVEYIKRITQRPAFQKVMSARS----
>Microseira wollei|NIES_4236@GCF_020521235.1_ASM2052123v1|WP_226588585.1|MiSe_RS34315|glutathione_S_transferase_family_protein~Bacteria-Cyanobacteria-no_class-Oscillatoriales-no_family-Microseira-Microseira_wollei
--------------------------------------------------MLKLYGGARS
RASIVQWYLEEIGVPYEFVLLD-MQNGEHRQPEFLAINPMGKVPAIVDGD--------FK
LWESGAILLYLAQKYGKI-----SDSLEKQAEIAQWVLFGNATLGPGIFVEASRDRETPR
LLTPLNEIFEQQPFVLG-----EEFSVADVAVGSILAYIPMMLK-LDLS-----------
--------AYPAVLDYIKRMTERPAYQKAIGARTAA--
>Goleter apudmare|HA4340_LM2@GCA_019359495.1_ASM1935949v1|MBW4646091.1|KME23_24385|glutathione_S_transferase_family_protein~Bacteria-Cyanobacteria-no_class-Nostocales-Nostocaceae-Goleter-Goleter_apudmare
--------------------------------------------------MLKLYGGARS
RASIVQWYLEELAVPYEFVMLD-MQAGEHRQPDFLAINPIGKVPAIADGD--------LQ
LWESGAILLYLADKYGKS-----TLSPEEHAILAQWVLFANATLGPGIFLEANRERETPR
LLTPLNDIFERQPFLLG-----DEFTVADVAVGSILAYIPIMLK-LDLS-----------
--------AYPSVLKYIKQVSERPAFQKSIGGRA----
>Fortiea contorta|PCC7126@GCF_000332295.1_ASM33229v1|WP_017654457.1|MIC7126_RS0117480|glutathione_S_transferase_family_protein~Bacteria-Cyanobacteria-no_class-Nostocales-Fortieaceae-Fortiea-Fortiea_contorta
--------------------------------------------------MLKLYGGARS
RASIVQWYLEELAIPYEFVLLD-MQAGEHLQPEYLGINPLGKVPAITDGD--------LT
LWESGAILLYLADKYGKG-----ASSPEESAILAQWVLFANATLGPGIFSEANREREMPR
LLAPLNEIFTRQPFLLG-----DEFSVADVAVGSILTYIPVLLK-LDLS-----------
--------AYPAVLEYMKRISERAAFQKSIGGRG----
>Trichormus variabilis|441@GCF_009856605.1_ASM985660v1|WP_011318795.1|GSQ19_RS15310|glutathione_S_transferase_family_protein~Bacteria-Cyanobacteria-no_class-Nostocales-Nostocaceae-Trichormus-Trichormus_variabilis
--------------------------------------------------MLKLYGGAFS
RASIVKWYLEEIEVPYEFVLLD-MQAGEHRQPEYLKINPIGKVPAIVDGD--------LQ
LWESGAILLYLRDKYGKA-----PLSPEERGILAQWVVFANATLGPGIFVEANREKEMPR
LLTPLNEIFERQPFLLG-----NEFSVADVAVGSILAYIPIMLK-LDLG-----------
--------DYPAVVNYIKQMTERPAFQKSIGGRS----
>Nostoc parmelioides|FACHB_3921@GCF_014696625.1_ASM1469662v1|WP_190566207.1|H6G14_RS06065|glutathione_S_transferase_family_protein~Bacteria-Cyanobacteria-no_class-Nostocales-Nostocaceae-Nostoc-Nostoc_parmelioides
--------------------------------------------------MLKLYGGAFS
RASIVKWYLEELEVPYEFVLLD-MQAGEHRQPEYLKINPIGKVPAIVDGD--------LQ
LWESGAILLYLRDKYGKA-----PLSAEERGILAQWVVFANATLGPGIFVEANRDKEMPR
LLTPLNEIFERQPFLLG-----NEFSVADVAVGSILAYIPIMLK-LDLG-----------
--------DYPAVVNYIKQITERPAFQKSIGGRS----
>Anabaena azotica|FACHB_119@GCF_014697625.1_ASM1469762v1|WP_190471991.1|H6G83_RS12225|glutathione_S_transferase_family_protein~Bacteria-Cyanobacteria-no_class-Nostocales-Nostocaceae-Anabaena-Anabaena_azotica
--------------------------------------------------MLKLYGGAFS
RASIVKWYLEELEVPYEFVLLD-MQAGEHRSPEYLKINPIGKVPAIVDGD--------FQ
LWESGAILLYLNDKYSQT-----SLSPEERGIISQWVAFANATLGPGIFVEANREKEMPR
LLTPLNEIFQHQPFMLG-----NEFTVADVAVGSILAYIPTFLK-LDLS-----------
--------DYPAVANYIKQITERPAFQKSIGKR-----
>Anabaena subtropica|FACHB_260@GCF_014697105.1_ASM1469710v1|WP_190407841.1|H6G18_RS14665|glutathione_S_transferase_family_protein~Bacteria-Cyanobacteria-no_class-Nostocales-Nostocaceae-Anabaena-Anabaena_subtropica
--------------------------------------------------MLKLYGGAFS
RASIVKWYLEELEVPYEFVLID-MQAGEHRQADYLKINPFGKLPAIADGD--------FQ
LWESGAILLYLTDKYGKN-----SLSPDERGILSQWVLFANATLGTGIFVEANREKEMPR
LLTPLNEIFECQPFLLG-----NQFSVADVAVGSMLAYIPMMLK-LDLS-----------
--------EYPAVVNYIKQITERPAFKKSIGGRS----
>Brasilonema angustatum|HA4187_MV1@GCA_019359695.1_ASM1935969v1|MBW4594311.1|KME46_15685|glutathione_S_transferase_family_protein~Bacteria-Cyanobacteria-no_class-Nostocales-Scytonemataceae-Brasilonema-Brasilonema_angustatum
--------------------------------------------------MLKLYGGARS
RASIAQWYLEELQIPYEFVKLD-MQAGEHRQPQYLAINPIGKVPAIVDGD--------FQ
LWESGAILLYLADKYGKS-----AHSPQERAQLAQWVLFANGTLGPGIFVEASREREMPV
LMTALNEIFERQPFLLG-----NEFTVADVAVGSILSYIPIMLK-LDLS-----------
--------SYPAVLNYMKQMSERPAFQKSIGGRS----
>Scytonema tolypothrichoides|VB_61278@GCF_000828085.3_ASM82808v3|WP_048867881.1|SD80_RS02755|glutathione_S_transferase_family_protein~Bacteria-Cyanobacteria-no_class-Nostocales-Scytonemataceae-Scytonema-Scytonema_tolypothrichoides
--------------------------------------------------MLKLYGGARS
RASIVQWYLEELEIPYEFVKLD-MQAGEHRQPQYLAINPIGKVPAIVDGN--------FQ
LWESGAILLYLAEKYGKS-----AHSPEERAELAQWVLFANATLGPGIFVEASRDREMPV
LMTALNKIFERQPFLLG-----KEFTVADVAVGSILSYIPIMLK-LDLS-----------
--------QYPSVLSYMKQMSDRPAFQKSIGGRR----
>Brasilonema bromeliae|SPC951@GCF_012912135.1_ASM1291213v1|WP_169158137.1|DP116_RS27390|glutathione_S_transferase_family_protein~Bacteria-Cyanobacteria-no_class-Nostocales-Scytonemataceae-Brasilonema-Brasilonema_bromeliae
--------------------------------------------------MLKLYGGARS
RASIVQWYLEELEIPYEFVKLD-MQAGEHRQPQYLAINPIGKVPAIVDGD--------FQ
VWESGAILLYLADKYGKS-----AHSPEERAELAQWVLFANATLGPGIFVEASREREMPV
LMTALNEIFERQPFLLG-----KEFTVADVAVGSILSYIPIMLK-LDLS-----------
--------QYPSVLNYMKQMSERPAFQKSIGGRR----
>Brasilonema sennae|CENA114@GCF_006968745.1_ASM696874v1|WP_171977743.1|DP114_RS28630|glutathione_S_transferase_family_protein~Bacteria-Cyanobacteria-no_class-Nostocales-Scytonemataceae-Brasilonema-Brasilonema_sennae
--------------------------------------------------MLKLYGGARS
RASIAQWYLEELEIPYEFVKLD-MQAGEHRQPEYLAINPIGKVPAIVDGD--------FQ
LWESGAILLYLADKYGKS-----AHSPEEQAQLAQWVLFANATLGPGIFGEENREREMPN
LMTVLNGIFEHQPFLLG-----NEFTVADVAVGSILSYIPILLK-LDLS-----------
--------PYPAVLNYMKQISERPAFQISIGGRS----
>Nostoc punctiforme|ATCC29133_PCC73102@GCF_000020025.1_ASM2002v1|WP_012411045.1|NPUN_RS23920|glutathione_S_transferase_family_protein~Bacteria-Cyanobacteria-no_class-Nostocales-Nostocaceae-Nostoc-Nostoc_punctiforme
--------------------------------------------------MLKLYGGARS
RASIVQWYLEEIQVPYEFVKLD-MQAGEHLKPEYLAINPVGKVPAIIDGD--------FQ
LWESGAILLYLAEKYGKT-----PPSLEERAVFSQWVLFANATLGPGIFVEASREREMPR
LLTPLNEIFSKQPFLLG-----DEFTVADVAVGSILSYIPVMLK-LDLS-----------
--------SYPSVLNYIKQLSERPAFQKSIGGRA----
>Nostoc flagelliforme|CCNUN1@GCF_002813575.1_ASM281357v1|WP_100902615.1|COO91_RS37895|glutathione_S_transferase_family_protein~Bacteria-Cyanobacteria-no_class-Nostocales-Nostocaceae-Nostoc-Nostoc_flagelliforme
--------------------------------------------------MLKLYGGARS
RASIVHWYLEEIKVPYEFVKLD-MQAGEHLKPEYLAINPVGKVPAIVDGD--------FK
LWESGAILLYLADKYSKT-----SLSPEERAVFYQWVLFANATLGPGIFVEASREREMPR
LLTPLNEIFSKQPFLLG-----DEFTVADVAVGSILSYIPIMLK-LDLS-----------
--------CYPAVLNYIKQLSERPAFQKSIGKGA----
>Nostoc favosum|CHAB5714@GCF_020829495.1_ASM2082949v1|WP_229490481.1|LC586_RS36605|glutathione_S_transferase_family_protein~Bacteria-Cyanobacteria-no_class-Nostocales-Nostocaceae-Nostoc-Nostoc_favosum
--------------------------------------------------MLKLYGGARS
RASIVHWYLEELKVPYEFVKLD-MQAGVHLKPEYLAINPVGKVPAIVDGD--------FK
LWESGAILLYLADKYSKT-----SLSPEERAVFYQWVLFANATLGPGIFVEASREREMPR
LLTPLNEIFSKQPFLLG-----DEFTVADVAVGSILSYIPIMLK-LDLS-----------
--------SYPEVLNYIKHLSERPAFQKSIGGKA----
>Nostoc edaphicum|CCNP1411@GCF_014023275.1_ASM1402327v1|WP_181928203.1|HUN01_RS23455|glutathione_S_transferase_family_protein~Bacteria-Cyanobacteria-no_class-Nostocales-Nostocaceae-Nostoc-Nostoc_edaphicum
--------------------------------------------------MLKLYGGARS
RASIVHWYLEELEVPYEFVKLD-MQAGEHLKPEYMAINPVGKVPAIVDGD--------FQ
LWESGAILLYLADNYSKT-----TLSLQERAVFSQWVLFANATLGPGIFVEANREREMPR
LLTPLNEIFSKQPFLLG-----NEFTVADVAVGSILNYIPVMLK-LDLS-----------
--------SYPAVLSYMKQLSERPAFQKSIGGRA----
>Nostoc mirabile|CHAB5784@GCF_020829645.1_ASM2082964v1|WP_229493698.1|LC653_RS07155|glutathione_S_transferase_family_protein~Bacteria-Cyanobacteria-no_class-Nostocales-Nostocaceae-Nostoc-Nostoc_mirabile
--------------------------------------------------MLKLYGGARS
RASIVHWYLEELKVPYEFVKLD-MQAGEHLKPEYLAINPVGKVPAIVDGD--------FK
LWESGAILLYLADKYSKT-----PLSLQERGVFSQWVLFANATLGPGIFVEASREREMPR
LLTPLNEIFSKQPFLLG-----DEFTVADVAVGSILNYIPIMLK-LDLS-----------
--------SYPEVLNYMKQLSERPAFQKSISVRA----
>Nostoc foliaceum|FACHB_393@GCF_014698505.1_ASM1469850v1|WP_190894312.1|H6G92_RS14160|glutathione_S_transferase_family_protein~Bacteria-Cyanobacteria-no_class-Nostocales-Nostocaceae-Nostoc-Nostoc_foliaceum
--------------------------------------------------MLKLYGGARS
RASIVHWYLEELGVPYEFVKLD-MQAGEHLKPEYLAINPVGKVPAIVDGD--------FQ
LWESGAILLYLADKYGKN-----PFSLQERALFSQWVSFANATLGPGIFLEASREREMPR
LLTPLNEIFSKQPFLLG-----DEFTVADVAVGSILNYIPIMLK-LDLS-----------
--------SYPEVLKYMKQLSERPAFQKSVGGRS----
>Nostoc commune|NIES_4072@GCF_003113895.1_ASM311389v1|WP_109010811.1|CDC33_RS22600|glutathione_S_transferase_family_protein~Bacteria-Cyanobacteria-no_class-Nostocales-Nostocaceae-Nostoc-Nostoc_commune
--------------------------------------------------MLKLYGGARS
RASIVHWYLEELEVPYEFVKLD-MQAGEHLKPEYLAINPVGKVPAIVDGD--------FK
LWESGAILLYLADKYSKT-----PLSLQERAVFYQWVLFANATLGPGIFGEENREREMPR
LLTPLNEIFSRQPFLLG-----NEFTVADVALGSILNYIPMILK-LDLS-----------
--------PYPAVLNYMKQLSDRPAFQRSIGGRT----
>Desmonostoc muscorum|FACHB_395@GCF_014698035.1_ASM1469803v1|WP_190963080.1|H6G91_RS21500|glutathione_S_transferase_family_protein~Bacteria-Cyanobacteria-no_class-Nostocales-Nostocaceae-Desmonostoc-Desmonostoc_muscorum
--------------------------------------------------MLKLYGGARS
RASIVQWYLEEIQVPYEFVKLD-MQAGEHLKPEYLAINPVGKVPAIVDGD--------FQ
LWESGAILLYLAEKYSKS-----PLSLEERAVFSQWVLFGNSTLATGIFVEANREREMPR
LLNALNEIFSKQPFLLG-----NEFTVADVGVGSILSYIPIMLK-LDLS-----------
--------PYPEVLNYIKQLSERPAFQKSIGG------
>Nostoc sphaeroides|KutzingEn@GCF_003443655.1_ASM344365v1|WP_118167153.1|D1367_RS15010|glutathione_S_transferase_family_protein~Bacteria-Cyanobacteria-no_class-Nostocales-Nostocaceae-Nostoc-Nostoc_sphaeroides
--------------------------------------------------MLKLYGGARS
RASIVHWYLEELEIPYEFVKLD-MQAGEHLKPEYLAINPFGKVPAIVDGD--------FK
LWESGAILLYLTDKYGKT-----ALSLQERAVFSQWTLFGNSTLATGIFVEANREREMPR
LLTFLNEILERQPFLLG-----NEFTVADVAVGSILSYIPMMLK-LDLS-----------
--------PYPAVLNYIKQLSERPAFQKSIGGGA----
>Cylindrospermum stagnale|PCC7417@GCF_000317535.1_ASM31753v1|WP_015207646.1|CYLST_RS10230|glutathione_S_transferase_family_protein~Bacteria-Cyanobacteria-no_class-Nostocales-Nostocaceae-Cylindrospermum-Cylindrospermum_stagnale
--------------------------------------------------MLKLYGGARS
RASIVHWYLEELKVPYEFIKLD-MQAGAHLQPEYLAINPMGKVPAIVDGD--------FQ
LWESGAILLYLAEKYGKA-----THSVEKRAEFSQWVLFANATLATGIFVEANREREMPR
LLTPLNEIFGRQPFLLG-----NEFTVADVAVGSILSYIPMMLK-LDLS-----------
--------AYPAILNYLKQLSERSAFQKSLGSRA----
>Aetokthonos hydrillicola|CCALA1050@GCF_017591665.1_ASM1759166v1|WP_208344715.1|G4P69_RS28325|glutathione_S_transferase_family_protein~Bacteria-Cyanobacteria-no_class-Nostocales-Hapalosiphonaceae-Aetokthonos-Aetokthonos_hydrillicola
-------------------------------------------------MTLKLYGGARS
RASIIQWYLEELAIPYEFVKLD-MQAGEHRQPAYLAINPIGKVPAIVDGD--------FV
LWESGAILLYLAEKYGKT-----EHSPEQNALFSQWVLFGNATLGPGIFIEANREREMPR
LMTALNEIFAKQPFLLG-----DEFTVADVAVGSILAYIPVMLK-LDLS-----------
--------EYPAVVNYMKQISERPAFRKTIGG------
>Dendronalium phyllosphericum|CENA369@GCF_016056275.1_ASM1605627v1|WP_214436079.1|I8752_RS31320|glutathione_S_transferase_N_terminal_domain_containing_protein~Bacteria-Cyanobacteria-no_class-Nostocales-Nostocaceae-Dendronalium-Dendronalium_phyllosphericum
--------------------------------------------------MLKLYGGARS
RASIVQWYLEELAVPYEFVLLD-MQAGEHRQSDYLKINPVGKVPAIVDGD--------FQ
LWESGAILLYLADKYGKI-----ALSPEERGELSQWVLFANATLGPGIFVEATRQQETPR
LLTPLNEIFEQQPFLLG-----DEFSVADVAVGSILSYIPVMLK-LDLS-----------
--------SYPAVLNYIQRMSERPAFQKSIGKHA----
>Amazonocrinis nigriterrae|CENA67@GCF_016056305.1_ASM1605630v1|WP_198122707.1|I8748_RS00185|glutathione_S_transferase_family_protein~Bacteria-Cyanobacteria-no_class-Nostocales-Nostocaceae-Amazonocrinis-Amazonocrinis_nigriterrae
--------------------------------------------------MLKLYGGARS
RASIVQWYLEELGVPYEFVLLD-MQAGEHRQPEYLKINPVGKVPAIVDGD--------FQ
LWESGAILLYLADKYGKT-----PLSVEKRAELSQWVLFANATLGPGIFVEANREREMPR
LLTTLNEIFQQQPFLLG-----EEFSVADVAVGSILSYIPLLLK-LDLS-----------
--------SYPEVLNYMKRVSERPAFQKAIGKRS----
>Atlanticothrix silvestris|CENA357@GCF_016056295.1_ASM1605629v1|WP_214441095.1|I8751_RS21245|glutathione_S_transferase_N_terminal_domain_containing_protein~Bacteria-Cyanobacteria-no_class-Nostocales-Nostocaceae-Atlanticothrix-Atlanticothrix_silvestris
--------------------------------------------------MLKLYGGARS
RASIIQWYLDELGITYEFVMLD-MQAGEHIQPEYLKINPIGKVPAIVDGD--------FQ
LWESGAILLYLADKYSKT-----QLSPEERAVLSQWVLFANATLGPGIFIEANREREMSR
LLTPLNDVFGQQPFLLG-----NEFSVADVAVGSILSYIPMMLK-LDLS-----------
--------SYPAVLDYIKRMSERPAFQKSIGKRA----
>Anabaena cylindrica|PCC7122@GCF_000317695.1_ASM31769v1|WP_015215559.1|ANACY_RS17575|glutathione_S_transferase_family_protein~Bacteria-Cyanobacteria-no_class-Nostocales-Nostocaceae-Anabaena-Anabaena_cylindrica
--------------------------------------------------MLKLYGSTFS
RASIVQWYLEELEVPYEFVLLD-MKAGEHRQPEYLAINPIGKVPAIVDGD--------FQ
LWESGAILLYLAEKYGNK-----PLSLEERAIISQWVLFGNSSLATGIFVEANREREMPR
LLTSLNEILEQQPFLLG-----NEFTAADVAVGSILAYIPIMLK-LDLS-----------
--------AYSAVLKYIQQINERPAFQKSIGAGRS---
>Anabaena cylindrica|NIES_19@GCF_002367955.1_ASM236795v1|WP_015215559.1|CA722_RS16340|glutathione_S_transferase_family_protein~Bacteria-Cyanobacteria-no_class-Nostocales-Nostocaceae-Anabaena-Anabaena_cylindrica
--------------------------------------------------MLKLYGSTFS
RASIVQWYLEELEVPYEFVLLD-MKAGEHRQPEYLAINPIGKVPAIVDGD--------FQ
LWESGAILLYLAEKYGNK-----PLSLEERAIISQWVLFGNSSLATGIFVEANREREMPR
LLTSLNEILEQQPFLLG-----NEFTAADVAVGSILAYIPIMLK-LDLS-----------
--------AYSAVLKYIQQINERPAFQKSIGAGRS---
>Sphaerospermopsis aphanizomenoides|BCCUSP55@GCF_001586785.1_ASM158678v2|WP_200327042.1|A0J48_RS23665|glutathione_S_transferase_family_protein~Bacteria-Cyanobacteria-no_class-Nostocales-Aphanizomenonaceae-Sphaerospermopsis-Sphaerospermopsis_aphanizomenoid
--------------------------------------------------MLKLYGGAFS
RASIVQWYLEELQVPYEFVLLD-MKAGEHRQPDYLAINPIGKVPAIVDGD--------FQ
LWESGAILLYLVEKYGNK-----TLSPEERAIFSQWVLFGNSTLATGIFVEANREKEMPR
LLTVLNEIFERQPFLLG-----NEFTVADVAVGSILGYIPIMLK-LDLT-----------
--------PYPAVLNYIQKISQRPAFQKSIGNR-----
>Sphaerospermopsis reniformis|NIES_1949@GCF_005402885.1_ASM540288v1|WP_137669526.1|FFR48_RS27395|glutathione_S_transferase_family_protein~Bacteria-Cyanobacteria-no_class-Nostocales-Aphanizomenonaceae-Sphaerospermopsis-Sphaerospermopsis_reniformis
--------------------------------------------------MLKLYGGAFS
RASIVQWYLEELQVPYEFILLD-MKAGEHRQPEYLEINPIGKVPAIMDGD--------LK
LWESGAILLYIAEKYGKN-----PISLEERAIFSQWVLFGNSTLATGIFVEANREREMPR
LLTTLNEIFARQPFLLG-----DEFTVADVAVGSILAYIPIMLK-LDLS-----------
--------EYPAVVNYIQKISERPAFKNSIGKR-----
>Sphaerospermopsis sp|ITEP_024@GCF_019598945.1_ASM1959894v1|WP_220610521.1|K2F26_RS04535|glutathione_S_transferase_family_protein~Bacteria-Cyanobacteria-no_class-Nostocales-Aphanizomenonaceae-Sphaerospermopsis-Sphaerospermopsis_sp
--------------------------------------------------MLKLYGGAFS
RASIVQWYLEELQVPYEFILLD-MKAGEHKQPEYLAINPIGKVPAIVDGD--------LK
LWESGAILLYIAEKYGKN-----PISLEERAIFSQWVLFGNSTLATGIFVEANREREMPR
LLTTLNEIFARQPFLLG-----DQFTVADVAVGSILAYIPIMLK-LDLS-----------
--------EYPAVVNYIQKISERPAFKNSIGKR-----
>Anabaena sphaerica|FACHB_251@GCF_014696825.1_ASM1469682v1|WP_190560441.1|H6G06_RS12110|glutathione_S_transferase_family_protein~Bacteria-Cyanobacteria-no_class-Nostocales-Nostocaceae-Anabaena-Anabaena_sphaerica
--------------------------------------------------MLKLYGGAVS
RASIIKWYLEELQVPYEFILLD-MKAGEHRQPEYLAINPTGKVPAIVDGD--------FQ
LWESGAILLYLAEKYGKT-----PLSPEERAIFSQWVLFANSTLATGIFVEVNREKEMPR
LLTPLNEIFEQQPFILG-----DEFSVADVAVGSILAYIPIMLK-LDLS-----------
--------GYPAVSKYIQQISQRPAFQNSIGAGRS---
>Anabaena lutea|FACHB_196@GCF_014698305.1_ASM1469830v1|WP_127056278.1|H6G59_RS21695|glutathione_S_transferase_family_protein~Bacteria-Cyanobacteria-no_class-Nostocales-Nostocaceae-Anabaena-Anabaena_lutea
--------------------------------------------------MLKLYGGAFS
RASIIKWYLEELEIPYEFVMLD-MKAGEHLQPEYLAINPVGKVPAIVDGD--------FK
LWESGAILLYLAEKYGKT-----AFSLEERAIFSQWVLFANSTLATGIFIEANREKEMPR
LLTPLNEIFGQQPFVLG-----NEFTVADVAVGSILGYIPIMLK-LDLS-----------
--------AYPAVLNYIKQVSERPAFQKSIGAGRG---
>Anabaena catenula|FACHB_362@GCF_014698735.1_ASM1469873v1|WP_190906070.1|H6G68_RS07530|glutathione_S_transferase_family_protein~Bacteria-Cyanobacteria-no_class-Nostocales-Nostocaceae-Anabaena-Anabaena_catenula
--------------------------------------------------MLKLYGGAFS
RASIIKWYLEELEIPYEFVMLD-MKAGEHLQPEYLAINPVGKVPAIVDGD--------FK
LWESGAILLYLSEKYGKT-----AFSLEERAIFSQWVLFANSTLATGIFIEANREKEMPR
LLTPLNEIFGQQPFVLG-----NEFTVADVAVGSILGYIPIMLK-LDLS-----------
--------AYPAVLNYIKQVSERPAFQKSIGAGRG---
>Richelia sinica|FACHB800@GCF_019056575.1_ASM1905657v1|WP_190601053.1|B6N60_RS02490|glutathione_S_transferase_family_protein~Bacteria-Cyanobacteria-no_class-Nostocales-Nostocaceae-Richelia-Richelia_sinica
--------------------------------------------------MLKLYGGAFS
RASLIKWYLEELNIPYEFVLLD-MQAGEHRQPEFLKINPIGKVPAIVDGD--------FQ
LWESGAILLYLTEKYGQK-----PLTTEERAIFTQWVLFANSTLATGIFVESNREREMPR
LLTPLNEIFDRQPFITG-----NEFTVADVAVGSILGYIPIMLK-LDLS-----------
--------AYPAVVKYIQQISERPAFQKSIANRG----
>Dolichospermum circinale|AWQC131C@GCF_000426905.1_Dcir131C|WP_028089005.1|ACIR131C_RS0102970|glutathione_S_transferase_family_protein~Bacteria-Cyanobacteria-no_class-Nostocales-Aphanizomenonaceae-Dolichospermum-Dolichospermum_circinale
--------------------------------------------------MLKLYGGSRS
RAAIIQWYLEELEVPYEFLLLD-MQAGEHLQPDFLKINPMGKVPAIVDGD--------FQ
LWESGAILLYLADKYGKT-----PFSLEEKAIFTQWVLFANSSLGTGIFIEANREREMPR
LLTPLNEILAKQPFLLG-----NDFTVADVAVGSILSYIPIMLK-LDLS-----------
--------AYPAIVNYIQSMSQRPAFQKSIGGRR----
>Dolichospermum planctonicum|NIES_80@GCF_005402965.1_ASM540296v1|WP_137908664.1|FFO06_RS14480|glutathione_S_transferase_family_protein~Bacteria-Cyanobacteria-no_class-Nostocales-Aphanizomenonaceae-Dolichospermum-Dolichospermum_planctonicum
--------------------------------------------------MLKLYGGSRS
RAAIIQWYLEELEVPYEFVLLD-MQAGEHIQPDFLKINPMGKVPAIVDGD--------FQ
LWESGAILLYLADKYGKT-----AFSLEEKAIFTQWVLFANSSLGTGIFIEANRQREMPR
LLTPLNEILEKQPFLLG-----NDFTVADVAVGSILSYIPIMLK-LDLS-----------
--------AYPAIVNYIQSMSERPAFQKSIGGRK----
>Dolichospermum compactum|NIES_806@GCF_002368115.1_ASM236811v1|WP_096665761.1|CA730_RS07425|glutathione_S_transferase_family_protein~Bacteria-Cyanobacteria-no_class-Nostocales-Aphanizomenonaceae-Dolichospermum-Dolichospermum_compactum
--------------------------------------------------MLKLYGGARS
RAAIIQWYLEELEVPYEFVLLD-MKAGEHLQSEFLKINPMGKVPAIVDGD--------FQ
LWESGAILLYLAEKYAKT-----AYSVEEKAIFTQWVLFANSSLGTGIFIEANREREMPR
LLTPLNEILTKQPFLLG-----NDFTVADVAVGSILSYIPIMLK-LDLS-----------
--------AYPAIVNYIQSMSERPAFQKSIGGSK----
>Aphanizomenon sp|FACHB_1287@GCF_014698755.1_ASM1469875v1|WP_199291758.1|H6G44_RS00700|glutathione_S_transferase_family_protein~Bacteria-Cyanobacteria-no_class-Nostocales-Aphanizomenonaceae-Aphanizomenon-Aphanizomenon_sp
------------------------------------------------MTILKLYGGARS
RAAIIQWYLEELEIPYEVVLLD-MQAGEHLRPDFLKINPMGKVPAIVDGD--------FR
LWESGAILLYLAEKYGRM-----AFSLEEKAIFAQWVLFANSSLGTGIFIEANREREMPR
LLTPVNEILGNQPFLLG-----NDFTVADVAVGSILCYIPIMLK-LDLS-----------
--------AYPAIVKYIQSMSERPAFQKSIGARK----
>Desmonostoc vinosum|HA7617_LM4@GCA_019359515.1_ASM1935951v1|MBW4614552.1|KME21_15010|glutathione_S_transferase_family_protein~Bacteria-Cyanobacteria-no_class-Nostocales-Nostocaceae-Desmonostoc-Desmonostoc_vinosum
--------------------------------------------------MLKLYGGAFS
RASIVKWYLEELEIPYEFVTLD-MQAGEHRQPEYLAINPIGKVPAIVDGD--------FR
LWESGAILLYLFDKYGKT-----SVSVEEHALLYQWVVFANASLGPGIFTEASREREMPR
LLTPLNEILGRQPFLLG-----NEFTIADVAVGSILSYIPVMLK-LDLS-----------
--------AYPAILNYIQQMSERPAFQKSIGK------
>Hassallia byssoidea|VB512170@GCF_000817785.2_ASM81778v2|WP_039737406.1|PI95_RS19270|glutathione_S_transferase_family_protein~Bacteria-Cyanobacteria-no_class-Nostocales-Tolypothrichaceae-Hassalia-Hassallia_byssoidea
--------------------------------------------------MLKLYGGDRS
RASIVKWYLEELSIPYEFVKLD-MQAGEHRQPEFLAINPMGKVPAIVDGD--------FQ
LWESGAILLYLAEKYGKP-----P-SVEERAIIAQWVLFANSSLSTGVFVEANREREMPR
LMTPLNQILEQQPFILG-----NEFTVADVAVGSILGYIPMMLK-LDLS-----------
--------AYPAVLNYIKQIAQRPAFQKSIGGG-----
>Chroogloeocystis siderophila|52s.c.1@GCF_001904655.1_ASM190465v1|WP_073548857.1|NIES1031_RS07620|glutathione_S_transferase_family_protein~Bacteria-Cyanobacteria-no_class-Chroococcales-Chroococcaceae-Chroogloeocystis-Chroogloeocystis_siderophila
--------------------------------------------------MLKLYGGARS
RASIVQWYLEELAVPYEFVLLD-MQAGEHRQTDFLAINPMGKVPAIVDGD--------VR
LWESGAILLYLAEKYGKE-----ISSLEERAIAAQWVLFANATLGPGIFVEASRDRETPR
LLIPLNEIFSRQPFLLG-----DSFGVADVAVGSMLCYIPIMLK-LDLS-----------
--------DYPDVLNYMKRLSERPAFQKSIGNRS----
>Gloeocapsopsis dulcis|AAB1@GCF_002964865.1_ASM296486v1|WP_105220718.1|C5H06_RS16245|glutathione_S_transferase_family_protein~Bacteria-Cyanobacteria-no_class-Chroococcales-Chroococcaceae-Gloeocapsopsis-Gloeocapsopsis_dulcis
--------------------------------------------------MLKLYGGARS
RASIVQWYLEELAVPYEFVLLD-MQAGEHRQPNFLAINPMGKVPAIVDGD--------FQ
LWESGAILLYLAEKYGKE-----ISSLEERAQVAQWVLFANATLGPGIFVEASRDRETPR
LLTPLNEIFSRQPFLLG-----DRFGVADVAVGSILCYIPIMLK-LDLS-----------
--------DYPGVLNYMKQLSERPAFQKTIGSRS----
>Gloeocapsopsis crepidinum|LEGE06123@GCF_015207655.1_ASM1520765v1|WP_193930633.1|IQ230_RS03150|glutathione_S_transferase_family_protein~Bacteria-Cyanobacteria-no_class-Chroococcales-Chroococcaceae-Gloeocapsopsis-Gloeocapsopsis_crepidinum
--------------------------------------------------MLKLYGGARS
RASIVQWYLEELAVPYEFVLLD-MQAGEHRQHDFLAINPMGKVPAIVDGD--------FQ
LWESGAILLYLAEKYGQE-----ISSVEERAVAAQWVLFANATLGPGIFVETSRDRETPR
LLTPLNEIFSRQPFVLG-----DRFGVADVAVGSMLCYIPIMLK-LDLS-----------
--------DYPEVLNYMKQLSERPAFQKTIGGRR----
>Nodularia spumigena|UHCC0039@GCF_003054475.1_ASM305447v1|WP_006196313.1|BMF81_RS01255|glutathione_S_transferase_family_protein~Bacteria-Cyanobacteria-no_class-Nostocales-Aphanizomenonaceae-Nodularia-Nodularia_spumigena
--------------------------------------------------MLKLYGGARS
RASIVQWYLEELGVSYEFVMLD-MQAGEHKQPEYLKINPMAKVPAIVDGD--------FH
LWESGAILLYLADKYGKT-----PLSPEARGIFSQWVLFGNSTLATGIFVEANREREMPR
LLTPLNEIFERQSFLLG-----EEFTVADVAVGSILAYIPIMLK-LDLS-----------
--------DYPGVLNYIKRMSERPAFQKSIGGQP----
>Nodularia sphaerocarpa|UHCC0038@GCF_022376295.1_ASM2237629v1|WP_239729157.1|BDGGKGIB_RS22335|glutathione_S_transferase_family_protein~Bacteria-Cyanobacteria-no_class-Nostocales-Aphanizomenonaceae-Nodularia-Nodularia_sphaerocarpa
--------------------------------------------------MLKLYGGARS
RASIVQWYLEELGVGYEFVILD-MQAGEHKQPEYLKINPMAKVPAIVDGD--------LQ
LWESGAILLYLADKYGKT-----PLSPEQRGLFSQWVLFGNSTLATGIFVEANREREMPR
LLTPLNEIFERQSFVMG-----DEFTVADVAVGSILSYIPIMLK-LDLS-----------
--------AYPAVLDYIKRMSERPAFQKSIGGGS----
>Oscillatoria sp|PCC7112@GCF_000317475.1_ASM31747v1|WP_015177204.1|OSC7112_RS17765|glutathione_S_transferase_family_protein~Bacteria-Cyanobacteria-no_class-Oscillatoriales-Oscillatoriaceae-Oscillatoria-Oscillatoria_sp
--------------------------------------------------MLKLYGGARS
RASIVKWYLEEIAVPYEFVMLD-MQAGAHLQPEYLEINPIGKVPAIVDGD--------FK
LWESGAILLYLAQKYGKM-----PDTLEEQAQIVQWVIFANATLAPGIFTEATRDRETPK
LLTPLNQIFEKQPFLMG-----DEFGVADAAVGSALAYIPMMLK-LDLS-----------
--------PYPAVVDYIKRISERPAFKSAIGGS-----
>Microcoleus vaginatus|PCC9802@GCF_022701275.1_ASM2270127v1|WP_006634809.1|D0A34_RS01870|glutathione_S_transferase_family_protein~Bacteria-Cyanobacteria-no_class-Oscillatoriales-Microcoleaceae-Microcoleus-Microcoleus_vaginatus
--------------------------------------------------MLKLYGGARS
RASIVKWYLEEIGVPYEFVMLD-MQAGAHLQPEYLEINPIAKVPAIVDGD--------FK
LWESGAILLYLAQKHGKM-----PDNLEQQAQIVQWVIFANATLGPGIFVEASRERETPK
LLKPLNEIFEKQPFLMG-----DEFGVADAAVGSMLAYIPMMLK-LDLS-----------
--------AYPAVVDYIKRISERPAFKSAIGGS-----
>Microcoleus asticus|IPMA8@GCF_013179805.1_ASM1317980v1|WP_246276727.1|E5S67_RS10930|glutathione_S_transferase_family_protein~Bacteria-Cyanobacteria-no_class-Oscillatoriales-Microcoleaceae-Microcoleus-Microcoleus_asticus
---------------------------------------------------MKLYGGARS
RASIVKWYLEEIAVPYEFVTLD-MPAGAHLQPEYLEINPIGKVPAIVEGD--------FK
LWESGAILLYLAQKHGKM-----PETLEQQAQIVQWVMFANASLGPGIFTEATRDRETPR
LLTPLNQIFEKQPFLMG-----DEFGVADAAVGSILGYIPMVLQ-LDLS-----------
--------PYPAVVDYIKRISERPAFKSAIGGG-----
>Tychonema bourrellyi|FEM_GT703@GCF_002412335.2_ASM241233v2|WP_096829767.1|CP500_RS18230|glutathione_S_transferase_family_protein~Bacteria-Cyanobacteria-no_class-Oscillatoriales-Microcoleaceae-Tychonema-Tychonema_bourrellyi
--------------------------------------------------MLKLYGGARS
RASIVKWYLEEIGVPYEFVTLD-MQAGAHLQPDFLEINPIGKVPAIADGD--------FK
LWESGAILLYLAQKHGKM-----PETLEQQAQVVQWVMFANATLSPGIFAEATRDRETPK
LLTPLNQIFEKQSFLMG-----DEFGVADVAVGSILSYIPMMLK-LDLS-----------
--------AYPAVLDYIKRIAERPAFQKAIGGN-----
>Oscillatoria salina|IIICB1@GCF_020144665.1_ASM2014466v1|WP_224410045.1|G3T18_RS08130|glutathione_S_transferase_family_protein~Bacteria-Cyanobacteria-no_class-Oscillatoriales-Oscillatoriaceae-Oscillatoria-Oscillatoria_salina
--------------------------------------------------MLKLYGGSRS
RASIVQWYLEEINVPYEYVLLD-MQAGEHRQPEFLAINPFGKVPAIVEGD--------FK
LWESGAILLYLAEKYGKM-----PDSLEQKAEITQWVLFANATLGVGIFVEANREREMPK
LMSALNHIFEQKPFVLG-----EEFTVADVAVGSYLAYIPMMLQ-LDLS-----------
--------DYPAVMDYIKRITQRDPFQKAIGSR-----
>Mastigocladopsis repens|PCC10914@GCF_000315565.1_ASM31556v1|WP_017316977.1|MAS10914_RS0116105|glutathione_S_transferase_family_protein~Bacteria-Cyanobacteria-no_class-Nostocales-Symphyonemataceae-Mastigocladopsis-Mastigocladopsis_repens
--------------------------------------------------MLKLYGGARS
RASIIQWYLEELGVPYEFVKLD-MQAGEHRQPDYLTINPIGKVPAIVDGD--------FR
LWESGANLLYLAEKYGKT-----S-TIEERAKFAQWVLFANATLGPGIFVEANREREMPH
LMTSLNEIFGRQPFLLG-----EEFTVADVAVGSVLSFIPIMLK-LDLS-----------
--------AYPAVLEYIKRLSQRPAFQKSMGARGG---
>Anabaena minutissima|FACHB_250@GCF_014697125.1_ASM1469712v1|WP_190697152.1|H6G36_RS03510|glutathione_S_transferase_family_protein~Bacteria-Cyanobacteria-no_class-Nostocales-Nostocaceae-Anabaena-Anabaena_minutissima
--------------------------------------------------MLKLYGGARS
RATIVQWYLEELEVPYEFVMLD-MQAGEHLQPEFLKINPIGKVPAIVDGD--------FV
LWESGAILLYLADKYGKH-----PVSPQEQAIINQWVLFANATLGNGIFLEANRERETPR
LLTPLNEIFARQPFLLG-----EEFSVADVAVGSLLAYIPIMLK-LDLS-----------
--------AYPAVEQYIQRMIERPAYQKAIATRSNS--
>Planktothrix mougeotii|LEGE06226@GCF_015207485.1_ASM1520748v1|WP_193871021.1|IQ236_RS20615|glutathione_S_transferase_family_protein~Bacteria-Cyanobacteria-no_class-Oscillatoriales-Microcoleaceae-Planktothrix-Planktothrix_mougeotii
--------------------------------------------------MLKLYGGARS
RASIVQWYLEEIGVPYEFILLD-MQAGEHLQPEFMAINPIGKVPAIVEDD--------FK
LWESGAILLYLAEKHGKL-----PNSPEEKAEIYQWVLFGNATLGTGIFIEANREKEMPR
LLNPLNEILTKQPFLMG-----NELNVADIAVGSILAYIPIMLK-LDLS-----------
--------PYPAVLDYIKRLTERPAFQKTIGSRK----
>Planktothrix tepida|BBR_PRJEB10993@GCF_900009145.1_BBR_PRJEB10993|WP_072722234.1|PL9214_RS26325|glutathione_S_transferase_family_protein~Bacteria-Cyanobacteria-no_class-Oscillatoriales-Microcoleaceae-Planktothrix-Planktothrix_tepida
--------------------------------------------------MLKLYGGARS
RASIVQWYLEEIGVPYEFILLD-MQAGEHLQPEFMAINPIGKVPAIVEDD--------FK
LWESGAILLYLAEKHGKL-----PHSPEERAEIYQWVLFGNATLGTGIFIEANREKETPR
LLNPLNEILSKQPFLMG-----NELNVADIAVGSILAYIPIMLK-LDLS-----------
--------PYPAVLEYIKRLTERPAFQKTIGSRK----
>Planktothrix serta|BBR_PRJEB10992@GCF_900010725.2_PCC_8927_PRJEB10992_v2|WP_083622917.1|PL8927_RS14855|glutathione_S_transferase_family_protein~Bacteria-Cyanobacteria-no_class-Oscillatoriales-Microcoleaceae-Planktothrix-Planktothrix_serta
--------------------------------------------------MLKLYGGARS
RASIVQWYLEEIEVPYEFILLD-MQAGEHLKPEFMAINPIGKVPAIVEDD--------FK
LWESGAILLYLAEKHGKL-----PNSAEEKAEIYQWVLFGNATLGTGIFIEANREKETPR
LLNPLNEILTKQPFLMG-----DELNVADIAVGSLLAYIPLMLQ-LDLS-----------
--------PYPAVLEYIKRLTERPAFQKTIGSRK----
>Planktothrix agardhii|1808@GCF_020594595.1_ASM2059459v1|WP_227350931.1|LJE14_RS14360|glutathione_S_transferase_family_protein~Bacteria-Cyanobacteria-no_class-Oscillatoriales-Microcoleaceae-Planktothrix-Planktothrix_agardhii
--------------------------------------------------MLKLYGGGRS
RASIVQWYLEEIAVPYEFILLD-MAAGEHLQPEFLSINPMGKVPAIVEDD--------FQ
LWESGAILLYLAEKHGKL-----PNSVEERAIITQWVLFGNATLGTGIFIEANREKETPR
LLNPLNKILSQQPFLMG-----DELNIADIAVGSILAYIPLMLK-LDLS-----------
--------AYPAVLEYIQRLNERPAFQKTIGGSK----
>Planktothrix paucivesiculata|BBR_PRJEB10994@GCF_900009265.2_PCC_9631_PRJEB10994_v2|WP_083618441.1|PL9631_RS07065|glutathione_S_transferase_family_protein~Bacteria-Cyanobacteria-no_class-Oscillatoriales-Microcoleaceae-Planktothrix-Planktothrix_paucivesicu
--------------------------------------------------MLKLYGGGRS
RASIVQWYLEEIGVPYEFILLD-MAAGEHLQPEFLSINPIGKVPAIVEDD--------FQ
LWESGAILLYLADKHGKL-----PSSVEERAIITQWVLFGNATLGTGIFIEANREKETPR
LLNPLNKILSQQPFLMG-----DELNVADIAVGSILAYIPLMLQ-LDLS-----------
--------PYPAVLEYIQRLNERPAFQKAMGGSK----
>Tolypothrix bouteillei|VB521301@GCF_000760695.4_ASM76069v4|WP_038081582.1|HC643_RS38725|glutathione_S_transferase_family_protein~Bacteria-Cyanobacteria-no_class-Nostocales-Tolypothrichaceae-Tolypothrix-Tolypothrix_bouteillei
--------------------------------------------------MLKLYGGAMS
RASIVQWYLEELEVPYEFVKLD-LQAGEQRKPEFLAINPIGKVPAIVDGD--------LQ
LWESGAILLYLAQKYGKV-----ALSLEENAQVAQWVLFSNATLATGIFTEASREKETPR
LLTPLNEIFGRQPYLLG-----DEFTVADVAVGSILSYVSFMLK-LDLS-----------
--------PYPAVLNYIKKISERPAFQKTIGARG----
>Kamptonema formosum|PCC6407@GCF_000332155.1_ASM33215v1|WP_007353094.1|OSCIL6407_RS0125170|glutathione_S_transferase_family_protein~Bacteria-Cyanobacteria-no_class-Oscillatoriales-Microcoleaceae-Kamptonema-Kamptonema_formosum
--------------------------------------------------MLKLYGGARS
RASIVQWYLEEIEIPYEFVLLD-MKAGAHLQPEFLAINPFGKVPAIADGD--------FK
LWESGAILLYLAHKYGKM-----PASLERQAEVGQWVLFGNATLGPGILLEANRDRETSR
LLTPLNQILEQQPFLMG-----DEFSVVDVAVGSILAYIPMVMQ-FDFT-----------
--------PYPAVFDYIKRISERPAFQKAIGGGK----
>Desmonostoc geniculatum|HA4340_LM1@GCA_019359545.1_ASM1935954v1|MBW4677963.1|KME52_29420|glutathione_S_transferase_family_protein~Bacteria-Cyanobacteria-no_class-Nostocales-Nostocaceae-Desmonostoc-Desmonostoc_geniculatum
--------------------------------------------------MLKLYGSARS
RASIVHWYLEELEVPYEFVKLD-MQAGEHLQPEYLTINPFARVPGIVDGD--------FQ
LWESGAILLYLTDKYEKA-----PVSLEERAVIYQWVLFANSTLTTAVLVEANRDRQIPR
LLTTLSEIFSKQPFLLG-----NEFTVADVAVGSVLNYIPMLLK-LDLS-----------
--------PYPAVLNYMKQLADRPAFQKTIGART----
>Nostoc calcicola|FACHB_3891@GCF_014697355.1_ASM1469735v1|WP_073641920.1|H6H01_RS28230|glutathione_S_transferase_family_protein~Bacteria-Cyanobacteria-no_class-Nostocales-Nostocaceae-Nostoc-Nostoc_calcicola
--------------------------------------------------MLKLYGSARS
RASIVHWYLEELEVPYEFVKLD-MQAGEHLQPEYLTINPFARVPGIVDGD--------FQ
LWESGAILLYLTDKYGKA-----PVSLEERAVIYQWVLFANSTLTTAVLVEANRDRQIPR
LLTTLNEIFSKQPFLLG-----NEFTVADVAVGSVLNYIPMLLK-LDLS-----------
--------PYPAVLNYMKQLAERPAFQKTIGART----
>Nostoc paludosum|FACHB_159@GCF_014698835.1_ASM1469883v1|WP_190957744.1|H6H03_RS24970|glutathione_S_transferase_family_protein~Bacteria-Cyanobacteria-no_class-Nostocales-Nostocaceae-Nostoc-Nostoc_paludosum
--------------------------------------------------MLKLYGGARS
RASIVHWYLEELEVPYEFVKLD-MQAGEHLQPEYLKINPFGKVPAIVEGD--------FQ
LWESGAILLYLMDKYGKA-----PVSLEERAVINQWVLFANSTLSTAILVEANRDRQIPR
LLSTLNEIFSKQTFLLG-----NEFTVADVAVGSVLNYIPLILK-LDFS-----------
--------PYPAVLNYMNQLAERPAFQKTIGART----
>Nostoc linckia|z6@GCF_002608105.1_ASM260810v1|WP_099072154.1|VF07_RS26400|glutathione_S_transferase_family_protein~Bacteria-Cyanobacteria-no_class-Nostocales-Nostocaceae-Nostoc-Nostoc_linckia
--------------------------------------------------MLKLYGGARS
RASIVHWYLEELEIPYEFVKLD-MQAGEHLQPEYLKINAFARVPAIVDGD--------FQ
LWESGAILLYLAEKYEKV-----PVSLEERAVIYQWVLFANSTLSTAIVVETNRDRQLSR
LLSTLNEIFSKQPFLLG-----NEFTVADVAVGSILNYIPMILK-LDFS-----------
--------PYPAVSNYMKQLADRPAFQRTIGART----
>Lyngbya aestuarii|BLJ@GCF_000478195.2_ASM47819v2|WP_023067964.1|M595_RS18870|glutathione_S_transferase_family_protein~Bacteria-Cyanobacteria-no_class-Oscillatoriales-Oscillatoriaceae-Lyngbya-Lyngbya_aestuarii
--------------------------------------------------MLKLYGGAFS
RASIVQWYLEEIGIPYEFVLLD-MKAGAHLEPDYLAINPIGKVPAIVDGD--------VK
LWESGGILLYLADKYGKM-----PDSPEKRGEIYQWVLFANSTLANGIFLEANREKETPR
LMTALNEIFQKQPYMMG-----DEFNVADVAVGSILAYIPIMLK-LDLS-----------
--------AYPAVIDYTKRVCERSAFQKTIGSRNT---
>Limnoraphis robusta|CS_951@GCF_000972705.2_ASM97270v2|WP_046278751.1|WN50_RS27500|glutathione_S_transferase_family_protein~Bacteria-Cyanobacteria-no_class-Oscillatoriales-Sirenicapillariaceae-Limnoraphis-Limnoraphis_robusta
--------------------------------------------------MLKLYGGAFS
RASIVQWYLEEISVPYEFVMLD-MKAGAHLEPDYLTINPIGKVPAIVDGD--------VK
LWESGGILLYLADKYGNI-----PDSAEKRGEIYQWVLFANSTLANGIFLEANREKETPR
LMTALNDIFQKQPYIMG-----DEFNVADVAVGSILAYIPMMLK-LDLS-----------
--------AYPAVIDYTKRVCERPAFQKTIGARNT---
>Mastigocoleus testarum|BC008@GCF_001456025.1_ASM145602v1|WP_027844554.1|BC008_RS15630|glutathione_S_transferase_family_protein~Bacteria-Cyanobacteria-no_class-Nostocales-Hapalosiphonaceae-Mastigocoleus-Mastigocoleus_testarum
--------------------------------------------------MLKLYGAARS
RASIVKWYLEELEIPYEFVNLD-MQSGEHRQPEYLKINPIGKVPAIVDGD--------LK
LWESGAILLYLADKYDKS-----ATSAEKRAEYSQWVLFANASLGPGIFIEANREREMSR
LMTPLEEIFAKQPFVLG-----NEFTVADAAVGSLLSYIPIMLK-LDLS-----------
--------EYPHVLNYIKSISERPAFKNTIGAR-----
>Calothrix parasitica|NIES_267@GCF_002368095.1_ASM236809v1|WP_096661129.1|CA729_RS13570|glutathione_S_transferase_family_protein~Bacteria-Cyanobacteria-no_class-Nostocales-Calotrichaceae-Calothrix-Calothrix_parasitica
--------------------------------------------------MIKLYGGTFS
RASIVHWYLEELEIPYEFIKLD-MQAGEHRQPEFLAINPMGKVPAIVDGD--------FI
LWESGAILLYLADKYGKK-----TLSPEERGIYSQWSLFANATLGPGVFVEATRDKEMPK
LMNPLNEILEKQPYLIG-----NEFTVADVAVGSMLNYIPIMLK-LDLS-----------
--------EYPNATNYMKKLSERPAFQKVMGSRG----
>Plectonema radiosum|LEGE06105@GCF_015207665.1_ASM1520766v1|WP_193922016.1|IQ247_RS17025|glutathione_S_transferase_family_protein~Bacteria-Cyanobacteria-no_class-Oscillatoriales-Oscillatoriaceae-Plectonema-Plectonema_radiosum
--------------------------------------------------MLKLYGGARS
RASIIQWYLEELEIPYEFVKLD-MQAGEHLQPEFLAINPMGKVPAITDGD--------FQ
LWESGAILLYLADKYSKK-----TLSPEERAIYSQWSLFANATLGPGVFLEANREKEMPR
LINPLNEILAEQPFLMG-----QEFTVADVAVGSILNYIPIMLK-LDLS-----------
--------EYPNVTNYMTKLSQRPAFQKAMGIFS----
>Nostoc piscinale|CENA21@GCF_001298445.1_ASM129844v1|WP_062290566.1|ACX27_RS07820|glutathione_S_transferase_family_protein~Bacteria-Cyanobacteria-no_class-Nostocales-Nostocaceae-Nostoc-Nostoc_piscinale
--------------------------------------------------MLKLYGGAFS
RAAIAKWYLEELELPYEFVQLD-MQGGAHLQPEYLQINPMGKVPAIVDGD--------FQ
LWESGAILLYLNEKYGKL-----PGSPEERAKIYQWVLFANSTLASGIFNESTREREVPR
LLTPLNEIFQQQPFILG-----NEFTVADVAVGSVLAYIPMMLK-LDLS-----------
--------AYPAVGEYINRMSERPAFKKGIGGQG----
>Nostoc spongiaeforme|FACHB_130@GCF_014698475.1_ASM1469847v1|WP_190968366.1|H6G74_RS14645|glutathione_S_transferase_family_protein~Bacteria-Cyanobacteria-no_class-Nostocales-Nostocaceae-Nostoc-Nostoc_spongiaeforme
--------------------------------------------------MLKLYGGAFS
RAAIAKWYLEELELPYEFVQLD-MQAGAHLQPEYLQINPMGKVPAIIDDD--------FQ
LWESGAILLYLNEKYGKF-----PDSIEKRAEIYQWVLFANSTLASGIFNESTREREVPR
LLTPLNEIFQQQPFILG-----DEFTVADVAVGSILAYIPMMLK-LDLS-----------
--------AYPAVGEYINRMSERPAFKKGIGGRS----
>Anabaenopsis circularis|NIES_21@GCF_002367975.1_ASM236797v1|WP_096577306.1|CA723_RS07175|glutathione_S_transferase_family_protein~Bacteria-Cyanobacteria-no_class-Nostocales-Aphanizomenonaceae-Anabaenopsis-Anabaenopsis_circularis
--------------------------------------------------MLKLYGGAFS
RAAIAKWYLEELEIPYEFVQLD-MQAGEHHQPEFLQINPMGKVPAIVDED--------FQ
LWESGAILLYLNEKYGKS-----SASPEERAKIYQWVLFANSTLASGIFTESTREREVPR
LLTPLNEIFQKQPFVLG-----DEFSVADVAVGSILSYIPMMLK-LDLS-----------
--------AYPAVLEYINRISERPAFKKGIGGKP----
>Nostoc cycadae|WK_1@GCF_002897135.1_NcycadaeWK-1_v1|WP_103126138.1|NCWK1_RS21645|glutathione_S_transferase_family_protein~Bacteria-Cyanobacteria-no_class-Nostocales-Nostocaceae-Nostoc-Nostoc_cycadae
--------------------------------------------------MLKLYGGAFS
RAAIAKWYLEELEIPYEFVQLD-MQAGEHHQPEFLQINPMGKVPAIVDED--------FQ
LWESGAILLYLNEKYGKS-----SAFPEERAKIYQWVLFANSTLASGIFTESTREREVPR
LLTPLNEIFQKQPFVLG-----DEFSVADVAVGSILAYIPMMLK-LDLS-----------
--------AYPAVLEYINRISERPAFKKGIGGKP----
>Pelatocladus maniniholoensis|HA4357_MV3@GCA_019359115.1_ASM1935911v1|MBW4430481.1|KME28_01615|glutathione_S_transferase_family_protein~Bacteria-Cyanobacteria-no_class-Nostocales-Nostocaceae-Pelatocladus-Pelatocladus_maniniholoensis
--------------------------------------------------MLKLYGGARS
RASIVQWYLEELGLPYEYVMLD-MQAGEHRQPEFLAINPMGKVPAITDGD--------LQ
LWESGAILLYLDEKYSKV-----QHSPEERAKIAQWILFGNSTLATGIFVEANREREMPR
LMAPLNDILQRQLFLLG-----GGFTVADVAVGSFLAYIPMMLK-LDLS-----------
--------SYPGIFTYIKRLSERPAFQATIGSRK----
>Westiellopsis prolifica|IICB1@GCF_004323185.1_ASM432318v1|WP_131120458.1|B4U84_RS21000|glutathione_S_transferase_family_protein~Bacteria-Cyanobacteria-no_class-Nostocales-Hapalosiphonaceae-Westiellopsis-Westiellopsis_prolifica
--------------------------------------------------MLKLYGGARS
RASIVQWYLEELGLPYEYVMLD-MQAGEHRQPTYLAINPMGKVPAITDGD--------LQ
LWESGAILLYLDEKYGKT-----QHSPEERAKIAQWILFSNSTLATGIFVEANREREMPR
LMAPLNDILQRQLFLLG-----GGFTVADVAVGSILAYIPMMLK-LDLS-----------
--------SYPGVFTYMKRLSERPAFQASIGSRK----
>Fischerella thermalis|JSC_11@GCF_000231365.1_ASM23136v1|WP_009460018.1|FJSC11DRAFT_RS21305|glutathione_S_transferase_family_protein~Bacteria-Cyanobacteria-no_class-Nostocales-Hapalosiphonaceae-Fischerella-Fischerella_thermalis
--------------------------------------------------MLKLYGAARS
RASIVQWYLEELGIPYEFVKLD-MQAGEHRQPAYLAINPMGKVPAIVDGD--------LQ
LWESGAILLYLDEKYGKF-----QHSPEERAKITQWVFFANSTLATGIFVETNREREMPR
LMTPLNEILQRQLFLVG-----GKFTVADIAVGSVLSFIPIMLK-IDLS-----------
--------SYPAVFTYMKRLSERPAFQATIGSRR----
>Fischerella thermalis|PCC7521@GCF_000317225.1_FisPCC7521_1.0|WP_009460018.1|UYK_RS0110155|glutathione_S_transferase_family_protein~Bacteria-Cyanobacteria-no_class-Nostocales-Hapalosiphonaceae-Fischerella-Fischerella_thermalis
--------------------------------------------------MLKLYGAARS
RASIVQWYLEELGIPYEFVKLD-MQAGEHRQPAYLAINPMGKVPAIVDGD--------LQ
LWESGAILLYLDEKYGKF-----QHSPEERAKITQWVFFANSTLATGIFVETNREREMPR
LMTPLNEILQRQLFLVG-----GKFTVADIAVGSVLSFIPIMLK-IDLS-----------
--------SYPAVFTYMKRLSERPAFQATIGSRR----
>Fischerella muscicola|PCC7414@GCF_000317205.1_FisPCC7414_1.0|WP_016868443.1|UYI_RS0119940|glutathione_S_transferase_family_protein~Bacteria-Cyanobacteria-no_class-Nostocales-Hapalosiphonaceae-Fischerella-Fischerella_muscicola
--------------------------------------------------MLKLYGGARS
RASIVQWYLEELGIPYEFVMLD-MQAGEHRQPAYLAINPMGKVPAIVDGD--------LQ
LWESGAILLYLDEKYGKV-----QHSPEERAKMAQWVLFANSTLATGIFVEANREREMPR
LMTPLNEILQRQLFLVG-----GKFSVADVAVGSILSFIPLMLK-IDLS-----------
--------SHPAVFTYMKRLSERPAFQATIGSRK----
>Chlorogloeopsis fritschii|PCC6912@GCF_000317285.1_ChlPCC6912_1.0|WP_016874761.1|UYC_RS0123980|glutathione_S_transferase_family_protein~Bacteria-Cyanobacteria-no_class-Nostocales-Chlorogloeopsidaceae-Chlorogloeopsis-Chlorogloeopsis_fritschii
--------------------------------------------------MLKLYGGARS
RASIVQWYLEELGIPYEFVMLD-MQAGEHRKPEYLAINLMGKVPAIVDGD--------FQ
LWESGAILLYLDEKYGKT-----KHSLEERAKIAQWVLFANSTLSTGVFMEATREQELPR
LMTPLNEILQRQQFLLG-----GTFTVADVAVGSVLAYIAMLLK-LDLS-----------
--------TYPALFTYCKRLSERPAFQKSIGSRN----
>Chlorogloeopsis fritschii|PCC6912@GCF_003990575.1_ASM399057v1|WP_016874761.1|PCC6912_RS11125|glutathione_S_transferase_family_protein~Bacteria-Cyanobacteria-no_class-Nostocales-Chlorogloeopsidaceae-Chlorogloeopsis-Chlorogloeopsis_fritschii
--------------------------------------------------MLKLYGGARS
RASIVQWYLEELGIPYEFVMLD-MQAGEHRKPEYLAINLMGKVPAIVDGD--------FQ
LWESGAILLYLDEKYGKT-----KHSLEERAKIAQWVLFANSTLSTGVFMEATREQELPR
LMTPLNEILQRQQFLLG-----GTFTVADVAVGSVLAYIAMLLK-LDLS-----------
--------TYPALFTYCKRLSERPAFQKSIGSRN----
>Coleofasciculus chthonoplastes|PCC7420@GCF_000155555.1_ASM15555v1|WP_006103175.1|MC7420_RS22575|glutathione_S_transferase_family_protein~Bacteria-Cyanobacteria-no_class-Oscillatoriales-Coleofasciculaceae-Coleofasciculus-Coleofasciculus_chthonoplastes
--------------------------------------------------MLKLYGGSRS
RASIVQWYLEELGVPYDYILLD-MQAGEHRQPDYLAINPMGKVPAIVDGD--------FQ
LWESGAILLYLAQKYGNL------NGLEEQATIAQWILFANATLGPGIFVEASREREMPK
LFPPLEQRLQNQPFLLG-----DQFSVADVAVGSYLSYIPIMLQ-LDLS-----------
--------EYPAISDYIKRLGERSAFQKTIGGRS----
>Chroococcidiopsis thermalis|PCC7203@GCF_000317125.1_ASM31712v1|WP_015152221.1|CHRO_RS00550|glutathione_S_transferase_family_protein~Bacteria-Cyanobacteria-no_class-Chroococcidiopsidales-Chroococcidiopsidaceae-Chroococcidiopsis-Chroococcidiopsis_thermalis
--------------------------------------------------MLKLYGGAFS
RAAIVQWYLEELEVPYEFVMLD-MKAGEHLQPAYLAINPFGKVPAIVDGD--------VR
LWESGAILAYLADKYEKA-----ELSLEERAQLSQWILFANATLGPGIFVEANRDREMPR
LMTTLNQILEQQSYLLG-----QQFSAADVAVGSLLSYIPIMLK-LDLS-----------
--------GYPAVVGYVKRLAERPAFQKSIGSRRGG--
>Merismopedia glauca|CCAP14483@GCF_003003775.1_ASM300377v1|WP_106291988.1|C7B64_RS23540|glutathione_S_transferase_family_protein~Bacteria-Cyanobacteria-no_class-Synechococcales-Merismopediaceae-Merismopedia-Merismopedia_glauca
--------------------------------------------------MIKLYGGAFS
RASIVHWYLEELGLPYEFVLLD-MKAGKHHQPDFLAINPMGKVPAIVDGD--------FK
IWESGAILLYLAQKYGNM-----PASIEKQAEMIQWVLFANATLGPGIFVETSRDKETPQ
LLNPLNDIFSRQPFLTG-----EEFTVADAAVGSMLAYIPLMLK-LDLS-----------
--------AYPAVVDYIGRIAQRPAYIKVMSNRG----
>Calothrix rhizosoleniae|SC01@GCF_900185595.1_CalSC01_2013|WP_088243699.1|CALSC_RS23725|glutathione_S_transferase_family_protein~Bacteria-Cyanobacteria-no_class-Nostocales-Calotrichaceae-Calothrix-Calothrix_rhizosoleniae
--------------------------------------------------MLKLYGGARS
RASIIQWYLEELAVPYEYIQLD-MEAGEHRQQIFLGINPMGKVPAIVDGE--------LK
LWESGAILLYLADKYGGV-----S-SSEERAQGAQWSLFANATLGPGVFVEASREREMPR
LMAPLDEIFSKQPFLLG-----DSFSVADVAVGSYLNYIPILLK-LDLS-----------
--------DYPHVMKYMQRIAERPAFQKTIGARA----
>Phormidium ambiguum|IAMM_71@GCF_001904725.1_ASM190472v1|WP_073596770.1|NIES2119_RS27930|glutathione_S_transferase_family_protein~Bacteria-Cyanobacteria-no_class-Oscillatoriales-Oscillatoriaceae-Phormidium-Phormidium_ambiguum
--------------------------------------------------MLKLYGGAFS
RAAIVKWYLEELGVPYEFVLLD-MKNGEHKQPEYLAINPIGKVPAIVDGD--------FQ
LWESGAILLYLAEKYGNL-----PSSPEYKATLTQWVLFANATLGTGVFVEANRDREMPR
LMTALNTIWEKQPYLLG-----EEFTVADVAVGSLLAFIPMMLKEVDLS-----------
--------PYPAVLDYMKRVTERPAFQKSMQR------
>Argonema antarcticum|A004B2@GCF_023333585.1_ASM2333358v1|WP_249067729.1|LAY57_RS15735|glutathione_S_transferase_family_protein~Bacteria-Cyanobacteria-no_class-Oscillatoriales-Oscillatoriaceae-Argonema-Argonema_antarcticum
--------------------------------------------------MLKLYGGARS
RASIVQLYLEELGIPYEFVMLD-MQKGEHRQPEYLAINPIGKVPSIVDGD--------LK
LWESGAILLYLAEKYGNI-----PVGPEYKAAIAQWVLFANSTLAIGVFVEANRDREMPI
LMAALNQIFQQQPYLLG-----EQFSVADVAVGATLAYIPMMLK-LDLS-----------
--------AYPAVLDYMKRLSERPAFQKVLAPPTPA--
>Argonema galeatum|A003A1@GCF_023333595.1_ASM2333359v1|WP_249104766.1|LAY41_RS26770|glutathione_S_transferase_family_protein~Bacteria-Cyanobacteria-no_class-Oscillatoriales-Oscillatoriaceae-Argonema-Argonema_galeatum
--------------------------------------------------MLKLYGGARS
RASIVQLYLEELGVPYEFVMLD-MQKGEHRQPEYLAINPIGKVPSIVDGD--------LK
LWESGAILLYLAEKYGNI-----PVGPEYKAAIAQWVLFANSTLAMGVFVEANRDREMPI
LMAALNEIFQQQPYLLG-----EEFSVADVAVGATLAYIPMMLK-LDLS-----------
--------AYPDVLDYMKRLSERPAFQKVFAPPNPA--
>Cylindrospermopsis curvispora|GIHE_G1@GCF_014489415.1_ASM1448941v1|WP_006277233.1|IAR63_RS17240|glutathione_S_transferase_family_protein~Bacteria-Cyanobacteria-no_class-Nostocales-Aphanizomenonaceae-Cylindrospermopsis-Cylindrospermopsis_curvispora
--------------------------------------------------MLKLYGSLFS
RASIIKWYLEELNVPYEFVNLD-MKAGEHLKPDFLAINPIGKVPAIVDGE--------LK
LWESGAILLYLAQKYSQV-----SSSLETQATFYQWVLFANSTLATGIFIETNREKEMPR
LLGPLNDIFSQQPFLLG-----DQFTVADVAVGSILSYIPIMLK-LDLS-----------
--------NYPAVLNYMHNISLRPAFQNTIGARSN---
>Cylindrospermopsis raciborskii|N8@GCF_018139025.1_ASM1813902v1|WP_006277233.1|J9B92_RS14915|glutathione_S_transferase_family_protein~Bacteria-Cyanobacteria-no_class-Nostocales-Aphanizomenonaceae-Cylindrospermopsis-Cylindrospermopsis_raciborskii
--------------------------------------------------MLKLYGSLFS
RASIIKWYLEELNVPYEFVNLD-MKAGEHLKPDFLAINPIGKVPAIVDGE--------LK
LWESGAILLYLAQKYSQV-----SSSLETQATFYQWVLFANSTLATGIFIETNREKEMPR
LLGPLNDIFSQQPFLLG-----DQFTVADVAVGSILSYIPIMLK-LDLS-----------
--------NYPAVLNYMHNISLRPAFQNTIGARSN---
>Leptothermofonsia sichuanensis|PKUAC_SCTE412@GCF_019891175.1_ASM1989117v1|WP_223048473.1|J5X98_RS01655|glutathione_S_transferase_family_protein~Bacteria-Cyanobacteria-no_class-Pseudanabaenales-Leptolyngbyaceae-Leptothermofonsia-Leptothermofonsia_sichuane
--------------------------------------------------MLKLYGGARS
RASIVRWYLEELGLPYEFVMLD-MAAGEHRQPPFTEINPVGKVPAIVDGD--------FK
LWESGAILLYLAEKYGSP-----ALSLEQRAILNQWILYANATLGPGVFMEASRATETPR
HMTMLNELFSRQPFVLG-----DEFSVADVAVGAMLGYIPIMLK-LDLS-----------
--------DYPAVVDYIQRMAQRPAYQTAIGGR-----
>Kovacikia minuta|CCNU0001@GCF_020091585.1_ASM2009158v1|WP_224341649.1|K9N68_RS28895|glutathione_S_transferase_family_protein~Bacteria-Cyanobacteria-no_class-Pseudanabaenales-Leptolyngbyaceae-Kovacikia-Kovacikia_minuta
--------------------------------------------------MLKLYGGERS
RASIVRWYLEELGVPYEFVVLD-MSAGEHRQPAYLSINPAGKVPAITDGD--------FK
LWESGAILLYLAEKYSKP-----APSLEQRSILNQWILFANATLGPGVFGQENRDREMPR
LMTMLNQLFDHQPFVLG-----EAFSAADVAVGSLLTFIPVMLQ-VDLS-----------
--------AYPSVLNYMQRISERPAFQAAIGGRRSSP-
>Leptolyngbya ohadii|IS1@GCF_002215035.1_ASM221503v1|WP_088891889.1|CDV24_RS17210|glutathione_S_transferase_family_protein~Bacteria-Cyanobacteria-no_class-Pseudanabaenales-Leptolyngbyaceae-Leptolyngbya-Leptolyngbya_ohadii
--------------------------------------------------MLKLYGGARS
RASIVQWYLEELGVPYEYVLLD-MQAGQHKEPDFLAINPFGKVPAIEENG--------YR
LWESGAILLYLSEKYDTA-----ISTPEQRATIAQWVLFANATLGPGIFVEASREREMPR
LLAPLNQIFEQQPFLLG-----EQFSAADVAVGSMLAYMPLMLK-IGFE-----------
--------DYPGIADYLKRIAERPGFQKTLGGRKAA--
>Phormidesmis priestleyi|ULC007@GCF_003003695.1_ASM300369v1|WP_073072293.1|C7B65_RS13305|glutathione_S_transferase_family_protein~Bacteria-Cyanobacteria-no_class-Pseudanabaenales-Leptolyngbyaceae-Phormidesmis-Phormidesmis_priestleyi
--------------------------------------------------MLKLYGVGRS
RASIVQWYLEELAIPYEFVVLD-LQAGDLSQPTFLAINPFAKVPAIVDGD--------FT
LWESGAILMYLAEKYGHE-----LDSTEKRATIAQWVLFANSTLATGIFVEANRAREMPR
LMKPLNELFERQPFVLG-----DQFSVADVAVGSLLSYIPMMLK-LDLS-----------
--------EYPNVTAYMNRMAERLAFEKAIGGRS----
>Dulcicalothrix desertica|PCC7102@GCF_003991905.1_ASM399190v1|WP_127085419.1|DSM106972_RS37260|glutathione_S_transferase_family_protein~Bacteria-Cyanobacteria-no_class-Nostocales-Calotrichaceae-Dulcicalothrix-Dulcicalothrix_desertica
--------------------------------------------------MLKLYAGARS
RASIVQWYLEELSVPYELVMLD-MATGEHRQDAFLAINPFGKVPAIVDGD--------FK
LWESGAILMYLAEKHAGI------TSVETRAVLNQWVLFGNSTLATGVFIEASREKEMPR
LMTALNNMFEKQPFIMG-----DEFTVADVAVGSILCYIPIMLQ-LDLS-----------
--------AYPAVLDYMKRMTERDGFKKSIGAR-----
>Dulcicalothrix desertica|PCC7102@GCF_007830875.1_ASM783087v1|WP_127085419.1|CAL7102_RS06125|glutathione_S_transferase_family_protein~Bacteria-Cyanobacteria-no_class-Nostocales-Calotrichaceae-Dulcicalothrix-Dulcicalothrix_desertica
--------------------------------------------------MLKLYAGARS
RASIVQWYLEELSVPYELVMLD-MATGEHRQDAFLAINPFGKVPAIVDGD--------FK
LWESGAILMYLAEKHAGI------TSVETRAVLNQWVLFGNSTLATGVFIEASREKEMPR
LMTALNNMFEKQPFIMG-----DEFTVADVAVGSILCYIPIMLQ-LDLS-----------
--------AYPAVLDYMKRMTERDGFKKSIGAR-----
>Rippkaea orientalis|PCC8801@GCF_000021805.1_ASM2180v1|WP_015785094.1|PCC8801_RS20075|glutathione_S_transferase_family_protein~Bacteria-Cyanobacteria-no_class-Chroococcales-Aphanothecaceae-Rippkaea-Rippkaea_orientalis
--------------------------------------------------MLKLYGGQRS
RASIVQWYLEELGVPYEFVLLD-MQAGEHRQPEFLALNPIGKVPTIVDGN--------FK
LWESGAILLYLAEKHGQL-----PNSLEEKSLFSQWVFFANSTLSTGLFVESAREREGDK
ILTALNKIFATKPYLIG-----DIFTVADVAVGAILCYVPLMLQ-LDLT-----------
--------PYPAVLDYIKRMNERPAFQKTIGQRSA---
>Aphanothece sacrum|FPU1@GCF_003864295.1_ASM386429v1|WP_124978029.1|AsFPU1_RS03995|glutathione_S_transferase_family_protein~Bacteria-Cyanobacteria-no_class-Chroococcales-Aphanothecaceae-Aphanothece-Aphanothece_sacrum
--------------------------------------------------MLKLYGGKRS
RASIVQWYLEELEVPYEFVLLD-MENGEHRQPEFLDINPMGKVPAILDDD--------FK
LWESGAILLYLAEKYEQL-----PDYLAGRSIMTQWVLFGNSTLATGLFVEASREREAPK
LLATLNQIFESHAYLLG-----NQFTVADVAVGSILAYIPIMLK-LDLS-----------
--------SYPAVLAYIQRINERPAFQKTIGQPTA---
>Waterburya agarophytonicola|KI4@GCF_020640915.1_ASM2064091v1|WP_229640101.1|I4641_RS08735|glutathione_S_transferase_family_protein~Bacteria-Cyanobacteria-no_class-Pleurocapsales-Hyellaceae-Waterburya-Waterburya_agarophytonicola
---------------------------------------------------MKLYGGARS
RASIVQWYLEELSIPYEFVLLD-MATGEHLKPEYLAINPMGKVPALEDGE--------VK
LWESGAILLYLAEKYGKA-----GTSIEERSIREQWVLFANSTLSTGLFIEASREKDVPR
LLTSLSKILEQTPYILG-----SEFTVVDVAVGSILAYVPIMLP-IDLS-----------
--------PYPIIVDYIKRMNQRPAFEKTIGKR-----
>Hyella patelloides|LEGE_07179@GCF_900659865.1_H1P|WP_144866771.1|H1P_RS10050|glutathione_S_transferase_family_protein~Bacteria-Cyanobacteria-no_class-Pleurocapsales-Hyellaceae-Hyella-Hyella_patelloides
--------------------------------------------------MLKLYGGSRS
RASIVQWYLEELDVPYEFVLLD-MANGEHLQPDFQQINPMGKVPAIIDGD--------FK
LWESGAILLYLGEKHGQM-----PSSLTEKSIIQQWVLFANSTLATGLFVEASREKETPQ
LLNPLNQLFTDQPYILG-----TDFTVADVEVGSVLAYVPTMLP-LDLS-----------
--------PYPQVLEYIKRICARPVWQKLFATS-----
>Okeania hirsuta|PAB10Feb10_1@GCF_003838195.1_ASM383819v1|WP_124146177.1|D5R40_RS00570|glutathione_S_transferase_family_protein~Bacteria-Cyanobacteria-no_class-Oscillatoriales-Oscillatoriaceae-Okeania-Okeania_hirsuta
--------------------------------------------------MLKLYGGARS
RASIILWYLEEIEADYEFITLD-MQSGEHLKSDFLEINPMGKVPAIVDGE--------FK
LWESGAILLYVA-KYGKM-----PDSLEQKAEIFQWVLFANATLGPGIFVEASREKETPR
LLTPLNQIFDTQPYLMG-----EEFNVADVALGSILAYIPMMLK-LDLS-----------
--------SYPHVLTYIKRISERPAFQKTIANPS----
>Okeania hirsuta|PAP21Jun06_1@GCF_003838225.1_ASM383822v1|WP_124146177.1|D4Z78_RS20785|glutathione_S_transferase_family_protein~Bacteria-Cyanobacteria-no_class-Oscillatoriales-Oscillatoriaceae-Okeania-Okeania_hirsuta
--------------------------------------------------MLKLYGGARS
RASIILWYLEEIEADYEFITLD-MQSGEHLKSDFLEINPMGKVPAIVDGE--------FK
LWESGAILLYVA-KYGKM-----PDSLEQKAEIFQWVLFANSTLGTGIFVEASREKETPR
LLTPLNKIFEIQPYLMG-----EEFNVADVAVGSILAYMSHDVK-VGFK-----------
------FLSCFDLYTYIKTCFPKDNWS---------IL
>Myxacorys chilensis|ATA2_1_KO14@GCA_019359275.1_ASM1935927v1|MBW4540383.1|KME43_14740|glutathione_S_transferase_family_protein~Bacteria-Cyanobacteria-no_class-Pseudanabaenales-Leptolyngbyaceae-Myxacorys-Myxacorys_chilensis
--------------------------------------------------MLKLYAGVRS
RASIVQWYLEELNVPYEIVVLD-LQAGEQLQPSYREINPFGKVPGIVDGT--------VK
LWESGAILLYLEEKYGEA-------SFEERMISTQWVTFANATLGPGVFVEANRDRELPR
LMNPLNELFERQHFVSG-----DHFTVADIAVGSLLAYIPLMLQ-LDLS-----------
--------EYPAVVDYTKRMAERPSFQKAIGGRK----
>Myxacorys californica|WJT36_NPBG1@GCA_019359315.1_ASM1935931v1|MBW4419072.1|KME13_07555|glutathione_S_transferase_family_protein~Bacteria-Cyanobacteria-no_class-Pseudanabaenales-Leptolyngbyaceae-Myxacorys-Myxacorys_californica
--------------------------------------------------MLKLYAGVRS
RASIVQWYLEELNVPYEVVVLD-LQAGEQLQPSYREINPFGKVPGIVDGT--------VK
LWESGAILLYLEEKYGKA-------SFEERMISIQWVTFANATLGPGVFVEANRDRELPR
LMKPLNELFERQHCVSG-----DHFTVADVAVGSLLAYIPLMLQ-LDLS-----------
--------EYPAVVDYTKRMAERPCFQKAIGGRK----
>Leptolyngbya boryana|PCC6306@GCF_000353285.1_ASM35328v1|WP_017289086.1|LEPBO_RS0118630|glutathione_S_transferase_family_protein~Bacteria-Cyanobacteria-no_class-Pseudanabaenales-Leptolyngbyaceae-Leptolyngbya-Leptolyngbya_boryana
--------------------------------------------------MLKLFGGARS
RASIVQWYLEELEIPYEFDLLD-MQTGEHRQPEFCEINPFGKVPAIVDGD--------LK
LWESGAILLYLLDRYDNA-------DVNQRAIAAQWVLFANATLGPGIFVETNREREMPR
LMQPLDEIFGKRKFIAG-----DQFTVSDVAVGSLLAYIPLMLK-LDLS-----------
--------EYPNVVSYMQRITARPAFQKSIGGRK----
>Leptolyngbya boryana|IAMM_101@GCF_002142475.1_ASM214247v1|WP_017289086.1|LBWT_RS11275|glutathione_S_transferase_family_protein~Bacteria-Cyanobacteria-no_class-Pseudanabaenales-Leptolyngbyaceae-Leptolyngbya-Leptolyngbya_boryana
--------------------------------------------------MLKLFGGARS
RASIVQWYLEELEIPYEFDLLD-MQTGEHRQPEFCEINPFGKVPAIVDGD--------LK
LWESGAILLYLLDRYDNA-------DVNQRAIAAQWVLFANATLGPGIFVETNREREMPR
LMQPLDEIFGKRKFIAG-----DQFTVSDVAVGSLLAYIPLMLK-LDLS-----------
--------EYPNVVSYMQRITARPAFQKSIGGRK----
>Oscillatoria acuminata|PCC6304@GCF_000317105.1_ASM31710v1|WP_015151739.1|OSCIL6304_RS27965|glutathione_S_transferase_family_protein~Bacteria-Cyanobacteria-no_class-Oscillatoriales-Oscillatoriaceae-Oscillatoria-Oscillatoria_acuminata
-------------------------------------------------MALKLYGGARS
RASIVQWYLEELGIPYEFVLLD-MQSGEHLQPEYLKINPVGKVPAIVDGD--------FQ
LWESGAILVYLANKYGNA-----GKSPEEQATLVQWVLFANATFGPGIFIESNRDRELGR
LMKPLNQIFTTHPFLLG-----QEFTVADVAVGSMLAYSQIMLN-LDLG-----------
--------EYPAVVEYIKRIGDRPAFQKTLGSLSQ---
>Oxynema aestuarii|AP17@GCF_012295525.1_ASM1229552v1|WP_168568936.1|HCG48_RS09435|glutathione_S_transferase_family_protein~Bacteria-Cyanobacteria-no_class-Oscillatoriales-Microcoleaceae-Oxynema-Oxynema_aestuarii
--------------------------------------------------MLKLYGGARS
RASIVQWYLEELGIDYEFVFLD-MQGGEHLQPEYLGINPMGKVPGIVDGD--------FK
LWESGAILIYLSQKYGRA-----SRSVTEEAEICQWVLFANATLGPGLFVESSRDREARR
LLSPLDEILGQHSYIIG-----DEFGVADIAVGSMLIYASLMLN-FDFN-----------
--------EYPALKDYLQRIGDRPAFKKTIGARSHS--
>Neosynechococcus sphagnicola|CAUPA1101@GCF_000775285.1_ASM77528v1|WP_239651566.1|DO97_RS07860|glutathione_S_transferase_family_protein~Bacteria-Cyanobacteria-no_class-Pseudanabaenales-Leptolyngbyaceae-Neosynechococcus-Neosynechococcus_sphagnicola
-------------------------------MVKSTFL----FFTQHKFTQVKLYGGARS
RASIVQWYLEELAVPYEFVLLD-MQAGAHLQPEFLAINPFGKVPAIVDED--------LQ
LWESGAILLYLAQKYGQL-------TPLPLAIAAQWILFANATLVSGIFVESNRERELPR
LMSPLNHLLEQHPFLLE-----DGFSVADVAVGSVLAYIPIMLK-LDLS-----------
--------EYPAIVSYIERLSERPAFQRSIGGRS----
>Calothrix elsteri|CCALA953@GCF_002289455.1_ASM228945v1|WP_095720774.1|CK510_RS05720|glutathione_S_transferase_family_protein~Bacteria-Cyanobacteria-no_class-Nostocales-Calotrichaceae-Calothrix-Calothrix_elsteri
--------------------------------------------------MVKLYGGVFS
RASIVKWYLEELAIPYEFVTLD-MQAGEHRQDGFLQINPFGKVPAIVEDDG-------FQ
LWESGAILMYLAEKYAKT-----PLSAEKRAELNQWIIFANATLGPGIFGEENREREMPR
LMTALNSILEKQPYLVG-----DEFSVADVGVGSLLLYIPIMLK-LDLS-----------
--------AYPAVLEYMKRISDRTGYQNSIGKR-----
>Chamaesiphon minutus|PCC6605@GCF_000317145.1_ASM31714v1|WP_015158039.1|CHA6605_RS02835|glutathione_S_transferase_family_protein~Bacteria-Cyanobacteria-no_class-Synechococcales-Chamaesiphonaceae-Chamaesiphon-Chamaesiphon_minutus
--------------------------------------------------MIKLYGGARS
RASIVRWYLEELAIPYEFILLD-MAAGEHLQPDFLKINPFGKVPAIVDGD--------FA
LFESGAILLYLNQKYSKT-----ELSLEQQAIFAQWTLFGNSTLATGIFVEASRERELPK
LMPPLEAMLAKHPYILG-----DEFSVADVAVGSILIYIPLMLK-LDLS-----------
--------AYPAVVNYIDRISNRPACKVGMS-------
>Chamaesiphon polymorphus|CCALA037@GCF_003003845.1_ASM300384v1|WP_106307938.1|C7B77_RS18190|glutathione_S_transferase_family_protein~Bacteria-Cyanobacteria-no_class-Synechococcales-Chamaesiphonaceae-Chamaesiphon-Chamaesiphon_polymorphus
--------------------------------------------------MIKLYGGARS
RASIVRWYLEELAIPYEFILLD-MAGAEHLQPDFLKINPFGKVPAIVDGD--------FA
LFESGAILLYLNQKYSKT-----ELSLEQQAIFAQWTLFGNSTLATGIFVEASRERELPK
LMPPLEAMLAKHPYLLG-----DEFSVVDVAVGSMLIYIPLLLK-LDLS-----------
--------AYPAVVNYIDRISNRPACKIGMS-------
>Lusitaniella coriacea|LEGE07157@GCF_015207425.1_ASM1520742v1|WP_194027655.1|IQ249_RS01505|glutathione_S_transferase_family_protein~Bacteria-Cyanobacteria-no_class-Pseudanabaenales-Pseudanabaenaceae-Lusitaniella-Lusitaniella_coriacea
--------------------------------------------------MLKLYGGARS
RASIVQWYLEELEVPYEFVQLDMMQAGEHRKPEFLEINPMGKVPTIVDGE--------FK
LWESGAILLYLAEKHGNF-----PNSPEKRAEIYQWVLFANATLATGLFIEANREREMPK
LLPPLNSIFQQHAFLLG-----DTFSVADVAVGSLLAFAVNMLQ-LDMS-----------
--------DYPAVGNYIKRLSERPAFAKTIAKY-----
>Leptodesmis sichuanensis|PKUAC_SCTA121@GCF_021379005.1_ASM2137900v1|WP_233746559.1|KIK02_RS03280|glutathione_S_transferase_family_protein~Bacteria-Cyanobacteria-no_class-Pseudanabaenales-Leptolyngbyaceae-Leptodesmis-Leptodesmis_sichuanensis
--------------------------------------------------MLKLYGGQFS
RASIVQWYLEELGVPYEYVLLD-MKAGEHQKPEFLAINPVGKVPAIVDGD--------FI
LWESGAILLYLAEKYGDP-----NLSLETRSHINQWILYGNATLGPEIFSEATRESAFSR
HMTVLNQHLQQHPFLLG-----DQFGAADVAVGALLAYIPLMLK-LDFQ-----------
--------DYPAVQAYVQRLSERPAYQKAIAKRV----
>Drouetiella hepatica|UHER20002452@GCA_019359505.1_ASM1935950v1|MBW4660480.1|KME15_17545|glutathione_S_transferase_family_protein~Bacteria-Cyanobacteria-no_class-Pseudanabaenales-Oculatellaceae-Drouetiella-Drouetiella_hepatica
--------------------------------------------------MLKLYGSARS
RAAIVQWYLEELGLPYEIVLMD-MQAAEHRQPSYLAINPMGKVPAITEGD--------FK
LWESGAILLYLSEKHDPL-----LATPEQRAEAAQWVLFANATLS-NVFVESTREKETPR
LFSALDQIFEQKPFLMG-----DRFTVADVAVGSTLAYIPMMLK-IGYE-----------
--------GYGAIAEYVKKIVERPAFQKTIGAGFK---
>Cyanobacterium aponinum|PCC10605@GCF_000317675.1_ASM31767v1|WP_015219095.1|CYAN10605_RS06245|glutathione_S_transferase_family_protein~Bacteria-Cyanobacteria-no_class-Chroococcales-Geminocystaceae-Cyanobacterium-Cyanobacterium_aponinum
M-----------------------------------------------NRKIKLYGGSRS
RASIIQWYLEEIGADYEFILLD-MANKEHLSPEFLKLNPMGKVPVIIDGD--------FI
LWESGAILLYLAEKYGQE-----IDSLETRSIFNQWILFANSTLSTGLFIEANREREISK
LLPPLEKILQSHSFLLG-----DKLTVADIAVGSMLAYTQILLK-LNLR-----------
--------DYPAISNYIDTISQRPAFSKTIGNR-----
>Geminocystis herdmanii|PCC6308@GCF_000332235.1_ASM33223v1|WP_026102203.1|SYN6308_RS21065|glutathione_S_transferase_family_protein~Bacteria-Cyanobacteria-no_class-Chroococcales-Chroococcaceae-Geminocystis-Geminocystis_herdmanii
M----------------------------------------NQVINNSNPTLKLYGGSRS
RASIIQWYLEEINLNYDYILID-MAQQEHLQSAFLELNPMGKVPVIVDGD--------FK
LWESGAILLYLAEKYGNE-----IDTLEERSILNQWILFANSTLATGLFIEANREKEMSK
LLPPLENILKDNSYLLG-----EKFTLVDVAVGSMLAYTQILLK-LDLS-----------
--------NYPAITKYIQNITQRPAFMNTIGKR-----
>Moorena producens|3L@GCF_000211815.1_ASM21181v1|WP_131827469.1|LYNGBM3L_RS14475|glutathione_S_transferase_family_protein~Bacteria-Cyanobacteria-no_class-Oscillatoriales-Oscillatoriaceae-Moorena-Moorena_producens
--------------------------MSYP-TQESEFSSHDNFEVSQSSAQLKLYGALRS
RAAIVQWYLEELGVPYKYILLD-MKAGEHKQPEYLSINPMGKVPAIVDGD--------FK
LWESGAILVYLANKYGET-----PSSLEEQSEILQWVLFANATLGLELFWDDRREKETSS
LLKPLNELLTDKPFLLG-----DNLSVADIAVGSYLAYAKILVN-LDLK-----------
--------EYPAIADYVMRLSQRPAFRETIGNR-----
>Moorena producens|3L@GCF_001942475.1_ASM194247v1|WP_131827469.1|BI334_RS34145|glutathione_S_transferase_family_protein~Bacteria-Cyanobacteria-no_class-Oscillatoriales-Oscillatoriaceae-Moorena-Moorena_producens
--------------------------MSYP-TQESEFSSHDNFEVSQSSAQLKLYGALRS
RAAIVQWYLEELGVPYKYILLD-MKAGEHKQPEYLSINPMGKVPAIVDGD--------FK
LWESGAILVYLANKYGET-----PSSLEEQSEILQWVLFANATLGLELFWDDRREKETSS
LLKPLNELLTDKPFLLG-----DNLSVADIAVGSYLAYAKILVN-LDLK-----------
--------EYPAIADYVMRLSQRPAFRETIGNR-----
>Synechocystis sp|PCC6803@GCF_000009725.1_ASM972v1|WP_010873500.1|SGL_RS13850|glutathione_S_transferase_family_protein~Bacteria-Cyanobacteria-no_class-Synechococcales-Merismopediaceae-Synechocystis-Synechocystis_salina
--------------------------------------------------MIKLYGAPQS
RASIIQWYLEELSLPYEFVNVN-LKEGEHRQAPYLAINPFGKVPAIADGN--------FH
LWESGAILLYLAEKASTI-----PADAQARALVNQWILFANSTLANGLFIEAVREKEMPR
LLQSLEKILGRSPFILG-----EKFSVVDVAVGSILAYVPIMLK-LNFD-----------
--------DYPAVAAYVQGLVQRPAFQASIGAR-----
>Synechocystis salina|LEGE00031@GCF_015207985.1_ASM1520798v1|WP_194021164.1|IQ217_RS17830|glutathione_S_transferase_family_protein~Bacteria-Cyanobacteria-no_class-Synechococcales-Merismopediaceae-Synechocystis-Synechocystis_salina
--------------------------------------------------MIKLYGAPQS
RASIIQWYLEELSLPYEFVNVN-LKEGEHRQAPYLAINPFGKVPAIADGD--------FY
LWESGAILFYLAEKASTI-----PADVQARALVNQWILFANSTLANGLFIEAVREKEMPR
LLQSLEEILGRSPFILG-----EKFSVVDVAVGSILAYVPIMLK-LNFD-----------
--------GYPAVAAYVQNLVQRPAFQASIGAR-----
>Dactylococcopsis salina|PCC8305@GCF_000317615.1_ASM31761v1|WP_015229989.1|DACSA_RS11895|glutathione_S_transferase_family_protein~Bacteria-Cyanobacteria-no_class-Synechococcales-Synechococcaceae-Dactylococcopsis-Dactylococcopsis_salina
--------------------------------------------------MIKLYGGKRS
RASIVQWYLEELSIPYEFVVLD-MENGEHKKPDFLAINPMGKVPAIDDNG--------FY
LWESGAILSYLSDQYDSE-----KRSIQERGKINQWILFANATLGPGIFIESNRETEKPK
LFPPLNEHLNQYNYLVN-----DTFTAADVAVGAYLAYMPMMLQ-LNFS-----------
--------DYSGIENYVKRLSDRPAFKTSMSR------
>Euhalothece natronophila|Z_M001@GCF_007904085.1_ASM790408v1|WP_146295924.1|FRE64_RS09935|glutathione_S_transferase_family_protein~Bacteria-Cyanobacteria-no_class-Chroococcales-Aphanothecaceae-Euhalothece-Euhalothece_natronophila
--------------------------------------------------MIKLYGGKRS
RAAIAQWYLEELQVPYEFITLD-MENGEHRKPEFLAINPMGKVPAIEDNG--------FY
LWESGAILSYLSDQYAKE-----QSTPQKRAEINQWILFANATLGPGIFIESSRETEKSK
LFPPLNDHLSKHDYLVD-----NQFTAADVAVGAYLAYMPMMLQ-LDFS-----------
--------DYPAIANYVKRLSERDGFKASLGSRSN---
>Pseudanabaena yagii|GIHE_NHR1@GCF_012863495.1_ASM1286349v1|WP_169363788.1|HC246_RS13230|glutathione_S_transferase_family_protein~Bacteria-Cyanobacteria-no_class-Pseudanabaenales-Pseudanabaenaceae-Pseudanabaena-Pseudanabaena_yagii
--------------------------------------------------MTKLYGGARS
RASIVKWYLEELQAPYEFQLLD-MQAGEHLQPDFLAINPFGKVPAITEGD--------FQ
LWESGAILLYLADKYEQV------KTLEERAIASQWVLFANATLGPGIFGADTREKESPR
LLGGLNKILENQNYITG-----DNFTVSDVAVGTILGYAILMLK-ISYD-----------
--------DYPAVDAYIKRISDRPAYKKAILGIT----
>Thermoleptolyngbya sichuanensis|PKUAC_SCTA183@GCF_013177315.1_ASM1317731v1|WP_172358183.1|HPC62_RS19780|glutathione_S_transferase_N_terminal_domain_containing_protein~Bacteria-Cyanobacteria-no_class-Pseudanabaenales-Oculatellaceae-Thermoleptolyngbya-Ther
-------------------------------------------------MALKLYGGARS
RASIVKWYLEELGLPYEFVQLD-MQAGEHRQPTYLAINPFGKVPAIVEDG--------FV
LWESGAILLYLSDRHDTG------LTAEQRAWVAQWVLFANSTLSTGLFVETVRDAETPR
LLSGLESQLATREWLVG-----DRLTAADIAVGSILGYATLMLK-QDYA-----------
--------DYPAIAAYLKRLGDRPPFQRTIMGRG----
>Tildeniella nuda|ZEHNDER1965U140@GCA_019358895.1_ASM1935889v1|MBW4580540.1|KME42_13335|glutathione_S_transferase_family_protein~Bacteria-Cyanobacteria-no_class-Pseudanabaenales-Oculatellaceae-Tildeniella-Tildeniella_nuda
--------------------------------------------------MLKLYGGKFS
RASIVQWGLEELQVPYEFVLLD-LQVGEHLESDYTAINPIGKVPAIVDGD--------FT
LWESGAILLYLAEKYGQA------DTTEQRAEMAQWVMFANATLGPELLNEVTRDREMIR
LLKPIDQILERQPYLLG-----EQFSTADVAIGSTLGFFQMRFQ-MDFS-----------
--------TFPAVMVYLKHLSERPAFQTTMGSRG----
>Stenomitos frigidus|ULC18@GCF_003003795.1_ASM300379v1|WP_106257819.1|C7B82_RS18830|glutathione_S_transferase_family_protein~Bacteria-Cyanobacteria-no_class-Pseudanabaenales-Leptolyngbyaceae-Stenomitos-Stenomitos_frigidus
--------------------------------------------------MLKLYGGKFS
RASIVQWCLEELTIPYEYVLLD-MQAGEHLEADYTAINPIGKVPAIVDGD--------FK
LWESGAILLYLADKYGKS------ETAEQRAELAQWILFANATLGPELLNEATRDHATVR
LLKPINQILELQPYLLG-----EQFSPADVAIGSTLGFFQMRFQ-MDFS-----------
--------AFPAVIEYLKQLSARPAFQKTIGGRSA---
>Stenomitos rutilans|HA7619_LM2@GCA_019358945.1_ASM1935894v1|MBW4470717.1|KME45_09965|glutathione_S_transferase_family_protein~Bacteria-Cyanobacteria-no_class-Pseudanabaenales-Leptolyngbyaceae-Stenomitos-Stenomitos_rutilans
--------------------------------------------------MLKLYGGKFS
RASIVQWCLEELQVPYEFVLLD-MQAGEHLESDYTAINPIGKVPAIIDDD--------FK
LWESGAILLYLAERYGHA------DTVKLRAEIAQWVLYANATLGPELLNEATRDREMSR
LLKPIDQILTLKPYLLG-----DQFSTADVAIGSTLGFFQIRYK-MDFT-----------
--------AYPAVVDYIKRLGSRSAFQKTMGSRGV---
>Spirulina major|PCC6313@GCF_001890765.1_ASM189076v1|WP_072620533.1|SPI6313_RS08070|glutathione_S_transferase_family_protein~Bacteria-Cyanobacteria-no_class-Spirulinales-Spirulinaceae-Spirulina-Spirulina_major
--------------------------------------------------MLKLYGSERS
RASIIQWYLDEFAIPYEFVTVD-LAAGEHRQPEFLAINPVGKVPAIADGD--------FI
LWESGAILLYLAEKYRHL-----PNSPEARAEILQWVFYGNTTLSTGILNEATRAEQLPR
LLSPLEDRLTPRPYFMG-----ESLSVVDVAVGSILAFLPIMFQ-VDYR-----------
--------PYPQIQAYLERLGERPAFRSAILKQKD---
>Synechococcus elongatus|PCC6301@GCF_000010065.1_ASM1006v1|WP_011242609.1|SYC_RS01525|glutathione_S_transferase_family_protein~Bacteria-Cyanobacteria-no_class-Synechococcales-Synechococcaceae-Synechococcus-Synechococcus_elongatus
--------------------------------------------------MLKLYGSART
RASLVAWYLEELGQPYESVAVD-MAAGEHRQPTFLSLNPFGKVPALVDDA--------FT
LWESGAILLYLAEKFGEL------QTPQDRAIAAQWVLFANATLGPGLFVEANRAKEAPR
LLGSLNTLLSQREYLVS-----DRLSVSDVAVGSYLAYVPMFFPDFDLS-----------
--------PYPAVQDYIRRLTQRPAYQQSIGRR-----
>Synechococcus elongatus|PCC6301@GCF_022984195.1_ASM2298419v1|WP_011242609.1|PCC6301pg_RS06545|glutathione_S_transferase_family_protein~Bacteria-Cyanobacteria-no_class-Synechococcales-Synechococcaceae-Synechococcus-Synechococcus_elongatus
--------------------------------------------------MLKLYGSART
RASLVAWYLEELGQPYESVAVD-MAAGEHRQPTFLSLNPFGKVPALVDDA--------FT
LWESGAILLYLAEKFGEL------QTPQDRAIAAQWVLFANATLGPGLFVEANRAKEAPR
LLGSLNTLLSQREYLVS-----DRLSVSDVAVGSYLAYVPMFFPDFDLS-----------
--------PYPAVQDYIRRLTQRPAYQQSIGRR-----
>Thermosynechococcus vestitus|BP_1@GCF_000011345.1_ASM1134v1|WP_011056062.1|TLL_RS01035|glutathione_S_transferase_family_protein~Bacteria-Cyanobacteria-no_class-Pseudanabaenales-Thermosynechococcaceae-Thermosynechococcus-Thermosynechococcus_vestitus
--------------------------------------------------MLKLYGGAKS
RASIVRWYLEELGIPYEFVLID-LQAGEQHQPEFLKLNPMGKVPVIVDGD--------VV
LWESGAILLYLAQVHGEL-----PKDAAAAAQVYQWVLFANSTLTQAMFPAETRDRQLPP
LLKGIETALMGQSYILG-----KDFSVADVALGSMLAYLQMLFQ-VDLS-----------
--------PYPAVADYVARLQQRPAFQKGLMGARA---
>Thermostichus lividus|PCC6715@GCF_002754935.1_ASM275493v1|WP_099798289.1|BRW62_RS03480|glutathione_S_transferase_family_protein~Bacteria-Cyanobacteria-no_class-Thermostichales-Thermostichaceae-Thermostichus-Thermostichus_lividus
--------------------------------------------------MLKLYGGAKS
RASIVRWYLEEIGLPYEFVLLD-LQAGEHRQPEFLKLNPMGKVPVIVDGD--------LV
LWESGAILLYLAQTHGQL-----PSDAATAAKVYQWVLFANSTLSQAMFPPENRDRQLPS
LLAGLDATLQGNTYILG-----ADFSVADVALGSILAYLQMLFQ-VDLS-----------
--------PYPAVEGYTERLRSRPAFQKGLLGANA---
>Limnothrix rosea|IAMM_220@GCF_001904615.1_ASM190461v1|WP_075894037.1|NIES208_RS16270|glutathione_S_transferase_family_protein~Bacteria-Cyanobacteria-no_class-Pseudanabaenales-Pseudanabaenaceae-Limnothrix-Limnothrix_rosea
--------------------------------------------------MLKLYGGARS
RASIVQWYLEEIGAEYEFVQLN-MQSGEHKLSSYLAINPMGQVPAITDGD--------VK
VWESGAILIYLAEKFGKM-----PDSLAGKAEIYQWILFANSSLSMGLTPSDNRNETMKR
YLQPVNEILAQQPFMLG-----EAFSVVDVALGSILAYIPMMFQDVDLS-----------
--------AYPHIQSYLQRLGDRPAFQKAIMKRS----
>Anabaena cylindrica|NIES_19@GCF_002367955.1_ASM236795v1|WP_015215145.1|CA722_RS18550|glutathione_S_transferase_family_protein~Bacteria-Cyanobacteria-no_class-Nostocales-Nostocaceae-Anabaena-Anabaena_cylindrica
MCQILLRKFFLPTSAVIFTFLPIQPLQALPLLQSDFTQLSESSQKPTKPTKLQLYGGPQT
RTPIIQWYLEELGVSYDYISLN-IGANEQRQPEFLAINPMGKVPAIVDGD--------LK
LWESGAILLYLAEKYQQM-----PNSLAERAKIEQWVIFANATLAPALFSADKREKEMPI
LLTPLNKILQQKQFLLG-----EKLSVGDIAVASYLHYAKVLLS-LDYR-----------
--------QYPSVVAYLERIAARPAFKNTLGKR-----
>Anabaena catenula|FACHB_362@GCF_014698735.1_ASM1469873v1|WP_242045129.1|H6G68_RS04100|glutathione_S_transferase_family_protein~Bacteria-Cyanobacteria-no_class-Nostocales-Nostocaceae-Anabaena-Anabaena_catenula
---------MLPTSVVIFTLQPIKPLLALPLPQSDFTQLSESNQKPTKQTKLQLYGSPKT
RTPMLQWYLEELGISYDYISLN-IMAGEHHKPEFLAINPMGKVPAMVDGD--------LK
LWESGAILLYLAEKYQQI-----PNSLGDRAKIEQWVIFANATLSPALFTADKHEKEMPI
LLTALNKILQQQPFVLG-----EKLTAGDIAVASYLHYGKLLLS-LDYS-----------
--------QYPSVVTYLNKIAARPAFKNTVGKP-----
>Calothrix brevissima|NIES_22@GCF_002367995.1_ASM236799v1|WP_096646957.1|CA724_RS30415|glutathione_S_transferase_family_protein~Bacteria-Cyanobacteria-no_class-Nostocales-Calotrichaceae-Calothrix-Calothrix_brevissima
MLQNSRFKIFFAVNAIALIFQPIAPLLAAP-PQPSNSQPATASPNTANQAKLKLYGAPKT
RVPIVQWYLAELNIPYDYISLN-FSANEQHQPEFLAINPMGKVPAIVDGN--------LK
LWESGAILLYLADKYNQL-----PNSVEERAKITQWVIFANATLGPGLFLADRREKEMPT
LLAPLNQILQTQPFIAS-----NKFTVADIAVASYLHYAKLLLS-LDFR-----------
--------KYPAVVAYLDRVSARQPFKDTLGKR-----
>Calothrix anomala|FACHB_343@GCF_014696435.1_ASM1469643v1|WP_190547028.1|H6G08_RS22765|glutathione_S_transferase_family_protein~Bacteria-Cyanobacteria-no_class-Nostocales-Calotrichaceae-Calothrix-Calothrix_anomala
MLQNSRFKIFFAVSAIALIFQPITPLLAAP-PQPNNSQPATASPNTVNQAKLKVYGAPRT
RVSIVQWYLAELNIPYDYISLN-FSANEHKQPEFLAINPMGKVPAIVDGN--------LK
LWESGAILLYLADKYNQM-----PNSLEERAKITQWVIFANATLGPGLFLADRREKEMPT
LLAPLNQILQTQPFIAS-----NKFTVADIAVASYLHYAKLLLS-LDFS-----------
--------KYPAVVAYLDRVSARQPFKDTLGKR-----
>Calothrix parietina|FACHB_288@GCF_014696555.1_ASM1469655v1|WP_190547028.1|H6G24_RS31830|glutathione_S_transferase_family_protein~Bacteria-Cyanobacteria-no_class-Nostocales-Calotrichaceae-Calothrix-Calothrix_parietina
MLQNSRFKIFFAVSAIALIFQPITPLLAAP-PQPNNSQPATASPNTVNQAKLKVYGAPRT
RVSIVQWYLAELNIPYDYISLN-FSANEHKQPEFLAINPMGKVPAIVDGN--------LK
LWESGAILLYLADKYNQM-----PNSLEERAKITQWVIFANATLGPGLFLADRREKEMPT
LLAPLNQILQTQPFIAS-----NKFTVADIAVASYLHYAKLLLS-LDFS-----------
--------KYPAVVAYLDRVSARQPFKDTLGKR-----
>Aphanothece hegewaldii|CCALA016@GCF_003007785.1_ASM300778v1|WP_106458624.1|C7H19_RS19635|glutathione_S_transferase~Bacteria-Cyanobacteria-no_class-Chroococcales-Aphanothecaceae-Aphanothece-Aphanothece_hegewaldii
--------------------------------------------------MIKFYGGTRT
RATIVRWYLEELGLPYEYISLD-LQAEEHRKPEFLAINPMGKVPALEDGD--------YK
IWESGAILLYLAEKYSKI-----PSNAEISSTLAQWVIFANATLALSIFLEDRRERELPK
LLPALDKILQQKSFLCE-----DRLTVADIAVGSYLHYGRQMAT-LDLS-----------
--------AYPAIVSYLEQLSKSEAFQKAFNSDPV---
>Chroococcidiopsis thermalis|PCC7203@GCF_000317125.1_ASM31712v1|WP_015155142.1|CHRO_RS15330|glutathione_S_transferase_family_protein~Bacteria-Cyanobacteria-no_class-Chroococcidiopsidales-Chroococcidiopsidaceae-Chroococcidiopsis-Chroococcidiopsis_thermalis
--------------------------------------------------MLKLYGGVLS
RASIVQWYLEELQIPYEYIQLD-MQAQDHKQPEFLNINPMGRLPAIADGD--------FQ
LWESGAILLYLAEKYGE------PITFERRSLLNQWILFGNSTLSSAIFVKENLH-EVPE
LLTAINQILQQQPFLTG-----DRFTIADVAVGALLAYIPIMMR-MDVSAYPDVVNDIKQ
TMSKVDLNLYPAVLEYVQRLTARAAFQKSIASRHKAKC
>Gloeomargarita lithophora|D10@GCF_001870225.1_ASM187022v1|WP_071455515.1|GlitD10_RS14250|glutathione_S_transferase~Bacteria-Cyanobacteria-no_class-Gloeomargaritales-Gloeomargaritaceae-Gloeomargarita-Gloeomargarita_lithophora
--------------------------------------------------MLKLYGGTRS
RAMIVAWYLEELQTPYEFVCLD-MAAGAHRQADYLGINPMGKVPALVDGE--------TV
VWESGAILLYLADKYGHL-----PADVGQRGAIYQWVLFSNSTLVQALAQGDKREPEMGK
LLPPLQQILSDQAYITG-----AELTVADVALGSILGFAVQMFG-LDFS-----------
--------PYPAIGAYLQRCGGRTAFQKAMAG------
>Parasynechococcus marenigrum|WH8102@GCF_000195975.1_ASM19597v1|WP_011127722.1|TX72_RS04225|glutathione_S_transferase_family_protein~Bacteria-Cyanobacteria-no_class-Synechococcales-Prochlorococcaceae-Parasynechococcus-Parasynechococcus_marenigrum
-------------------------------------------------MSLTLYGGPKT
RASMPRWYLEEKGIPYELKELD-LRGNQHRQPDYLTINPFGKLPALVDTSHQGLDGQPPK
LFESGAILLHLAEHHAGE-----ITSASQRSLIAQWLLFANATLAIALFVPSNREREFPR
LMEELNRQLTTGRPLVG-----DQWGAADCAVTAYLAYLPIFFPQEDLS-----------
--------PYPAIQSLITSTQQRPAYRKVMGMA-----
>Vulcanococcus limneticus|LL@GCF_002252705.1_ASM225270v1|WP_094590286.1|CJZ98_RS08360|glutathione_S_transferase_family_protein~Bacteria-Cyanobacteria-no_class-Synechococcales-Synechococcaceae-Vulcanococcus-Vulcanococcus_limneticus
-------------------------------------------------MALTLYGGLRS
RASMPRWYMAEKGISFSWTVLD-LEAGEHRAEPFLAINPFGKVPALVDEDPALPGGR-LQ
LFESGAILLYLAERYGSE-----LGSPAERALAEQWVLFANATLATALFVPSSREREFPR
LLEVLDGLLAQGP-LLG-----DGWSVADCAVHAHLAYLPIFFPQIDLS-----------
--------PWPHVQATIAATQARPAYRAVMGLA-----
>Cyanobium usitatum|Tous@GCF_003011885.1_ASM301188v1|WP_106501600.1|C7K55_RS01440|glutathione_S_transferase_family_protein~Bacteria-Cyanobacteria-no_class-Synechococcales-Prochlorococcaceae-Cyanobium-Cyanobium_usitatum
-------------------------------------------------MTLKLYGGARS
RASMPRWYLEEKGIAYDWIQLD-MEAGEHKGDNFCAINPFAKVPALVDETLRAPGGKPLQ
LFESGAILLHLADHHANEFTGTAAEMAAQRALANQWILFANATLAVALFVPANREREFPQ
LMGVLDGLLAGGRPLLAGPWGDPAWSVADCAVNAYLAYLPIFFPQIDLT-----------
--------PYPNVQATIAATQARPAYQHGMGRA-----
