# Supplementary material for: Biochemical and Structural Characterization of Chi-Class Glutathione Transferases: A Snapshot on the Glutathione Transferase Encoded by sll0067 Gene in the Cyanobacterium Synechocystis sp. Strain PCC 6803
Source: Biomolecules. 2022 Oct 13;12(10):1466. doi: 10.3390/biom12101466 (PMC9599700; doi:10.3390/biom12101466)
Supplement: Supplementary file 1 [file biomolecules-12-01466-s001.zip › TableS2_cyano_proteomes.xlsx]

## Sheet: 222_proteomes
Supplementary table S2. Liste of the 222 studied proteomes. These correspond to 208 Cyanobacteria (ingroup) and 14 non cyanobacterial organisms belonging to the Cyanobacteria/Melainabacteria group (outgroup). For each genome, the name of the species and strain, the Genome Id, the taxonomy, genome type [T, R, or E] with T = type strain, R = reference / representative genome in RefSeq, E = referenc…
Genus species	Strain	Genome information	Genome quality	Genome Id	Taxonomy
Acaryochloris_marina	MBIC11017	R_T_E	C	GCF_000018105.1	Bacteria-Cyanobacteria-no_class-Synechococcales-Acaryochloridaceae-Acaryochloris-Acaryochloris_marina
Acaryochloris_thomasi	RCC1774	R_T_E	S	GCF_003231495.1	Bacteria-Cyanobacteria-no_class-Synechococcales-Acaryochloridaceae-Acaryochloris-Acaryochloris_thomasi
Aetokthonos_hydrillicola	CCALA1050	R_T	S	GCF_017591665.1	Bacteria-Cyanobacteria-no_class-Nostocales-Hapalosiphonaceae-Aetokthonos-Aetokthonos_hydrillicola
Aliterella_atlantica	CENA595	R_T_E	U	GCF_000952155.1	Bacteria-Cyanobacteria-no_class-Chroococcidiopsidales-Aliterellaceae-Aliterella-Aliterella_atlantica
Allocoleopsis_franciscana	PCC7113	R_T_E	C	GCF_000317515.1	Bacteria-Cyanobacteria-no_class-Oscillatoriales-Coleofasciculaceae-Allocoleopsis-Allocoleopsis_franciscana
Amazonocrinis_nigriterrae	CENA67	R_T	S	GCF_016056305.1	Bacteria-Cyanobacteria-no_class-Nostocales-Nostocaceae-Amazonocrinis-Amazonocrinis_nigriterrae
Anabaena_azotica	FACHB_119	R	U	GCF_014697625.1	Bacteria-Cyanobacteria-no_class-Nostocales-Nostocaceae-Anabaena-Anabaena_azotica
Anabaena_catenula	FACHB_362	R	U	GCF_014698735.1	Bacteria-Cyanobacteria-no_class-Nostocales-Nostocaceae-Anabaena-Anabaena_catenula
Anabaena_cylindrica	NIES_19	T	C	GCF_002367955.1	Bacteria-Cyanobacteria-no_class-Nostocales-Nostocaceae-Anabaena-Anabaena_cylindrica
Anabaena_cylindrica	PCC7122	R_T_E	C	GCF_000317695.1	Bacteria-Cyanobacteria-no_class-Nostocales-Nostocaceae-Anabaena-Anabaena_cylindrica
Anabaena_lutea	FACHB_196	R	U	GCF_014698305.1	Bacteria-Cyanobacteria-no_class-Nostocales-Nostocaceae-Anabaena-Anabaena_lutea
Anabaena_minutissima	FACHB_250	R	U	GCF_014697125.1	Bacteria-Cyanobacteria-no_class-Nostocales-Nostocaceae-Anabaena-Anabaena_minutissima
Anabaena_sphaerica	FACHB_251	R	U	GCF_014696825.1	Bacteria-Cyanobacteria-no_class-Nostocales-Nostocaceae-Anabaena-Anabaena_sphaerica
Anabaena_subtropica	FACHB_260	R	C	GCF_014697105.1	Bacteria-Cyanobacteria-no_class-Nostocales-Nostocaceae-Anabaena-Anabaena_subtropica
Anabaenopsis_circularis	NIES_21	R_E	C	GCF_002367975.1	Bacteria-Cyanobacteria-no_class-Nostocales-Aphanizomenonaceae-Anabaenopsis-Anabaenopsis_circularis
Anabaenopsis_elenkinii	CCIBt3563	R	C	GCF_015245355.1	Bacteria-Cyanobacteria-no_class-Nostocales-Aphanizomenonaceae-Anabaenopsis-Anabaenopsis_elenkinii
Anthocerotibacter_panamensis	C109	R_T	C	GCF_018389385.1	Bacteria-Cyanobacteria-Gloeobacteria-Gloeobacterales-Gloeobacteraceae-Anthocerotibacter-Anthocerotibacter_panamensis
Aphanizomenon_sp.	FACHB_1287	R	U	GCF_014698755.1	Bacteria-Cyanobacteria-no_class-Nostocales-Aphanizomenonaceae-Aphanizomenon-Aphanizomenon_sp.
Aphanocapsa_montana	BDHKU210001	R_E	S	GCF_000817745.2	Bacteria-Cyanobacteria-no_class-Synechococcales-Merismopediaceae-Aphanocapsa-Aphanocapsa_montana
Aphanothece_hegewaldii	CCALA016	R_E	U	GCF_003007785.1	Bacteria-Cyanobacteria-no_class-Chroococcales-Aphanothecaceae-Aphanothece-Aphanothece_hegewaldii
Aphanothece_sacrum	FPU1	R_E	U	GCF_003864295.1	Bacteria-Cyanobacteria-no_class-Chroococcales-Aphanothecaceae-Aphanothece-Aphanothece_sacrum
Argonema_antarcticum	A004B2	R	S	GCF_023333585.1	Bacteria-Cyanobacteria-no_class-Oscillatoriales-Oscillatoriaceae-Argonema-Argonema_antarcticum
Argonema_galeatum	A003A1	R	S	GCF_023333595.1	Bacteria-Cyanobacteria-no_class-Oscillatoriales-Oscillatoriaceae-Argonema-Argonema_galeatum
Atelocyanobacterium_thalassa	ALOHA	R_E	C	GCF_000025125.1	Bacteria-Cyanobacteria-no_class-Chroococcales-Aphanothecaceae-cAtelocyanobacterium-Atelocyanobacterium_thalassa
Atlanticothrix_silvestris	CENA357	R_T	S	GCF_016056295.1	Bacteria-Cyanobacteria-no_class-Nostocales-Nostocaceae-Atlanticothrix-Atlanticothrix_silvestris
Baaleninema_simplex	PCC7105	R_T	S	GCF_000332355.1	Bacteria-Cyanobacteria-no_class-Oscillatoriales-Microcoleaceae-Baaleninema-Baaleninema_simplex
Brasilonema_angustatum	HA4187_MV1	T	d	GCA_019359695.1	Bacteria-Cyanobacteria-no_class-Nostocales-Scytonemataceae-Brasilonema-Brasilonema_angustatum
Brasilonema_bromeliae	SPC951	R_T	S	GCF_012912135.1	Bacteria-Cyanobacteria-no_class-Nostocales-Scytonemataceae-Brasilonema-Brasilonema_bromeliae
Brasilonema_sennae	CENA114	R_T	C	GCF_006968745.1	Bacteria-Cyanobacteria-no_class-Nostocales-Scytonemataceae-Brasilonema-Brasilonema_sennae
Calothrix_anomala	FACHB_343	R	U	GCF_014696435.1	Bacteria-Cyanobacteria-no_class-Nostocales-Calotrichaceae-Calothrix-Calothrix_anomala
Calothrix_brevissima	NIES_22	R_E	C	GCF_002367995.1	Bacteria-Cyanobacteria-no_class-Nostocales-Calotrichaceae-Calothrix-Calothrix_brevissima
Calothrix_elsteri	CCALA953	R_T_E	S	GCF_002289455.1	Bacteria-Cyanobacteria-no_class-Nostocales-Calotrichaceae-Calothrix-Calothrix_elsteri
Calothrix_membranacea	FACHB_236	R	U	GCF_014696315.1	Bacteria-Cyanobacteria-no_class-Nostocales-Calotrichaceae-Calothrix-Calothrix_membranacea
Calothrix_parasitica	NIES_267	R_E	C	GCF_002368095.1	Bacteria-Cyanobacteria-no_class-Nostocales-Calotrichaceae-Calothrix-Calothrix_parasitica
Calothrix_parietina	FACHB_288	R	U	GCF_014696555.1	Bacteria-Cyanobacteria-no_class-Nostocales-Calotrichaceae-Calothrix-Calothrix_parietina
Calothrix_rhizosoleniae	1	R_U	U	GCF_900185595.1	Bacteria-Cyanobacteria-no_class-Nostocales-Calotrichaceae-Calothrix-Calothrix_rhizosoleniae
Chamaesiphon_minutus	PCC6605	R_T_E	C	GCF_000317145.1	Bacteria-Cyanobacteria-no_class-Synechococcales-Chamaesiphonaceae-Chamaesiphon-Chamaesiphon_minutus
Chamaesiphon_polymorphus	CCALA037	R_E	U	GCF_003003845.1	Bacteria-Cyanobacteria-no_class-Synechococcales-Chamaesiphonaceae-Chamaesiphon-Chamaesiphon_polymorphus
Chlorogloeopsis_fritschii	PCC6912	R_T	U	GCF_000317285.1	Bacteria-Cyanobacteria-no_class-Nostocales-Chlorogloeopsidaceae-Chlorogloeopsis-Chlorogloeopsis_fritschii
Chlorogloeopsis_fritschii	PCC6912	T_E	S	GCF_003990575.1	Bacteria-Cyanobacteria-no_class-Nostocales-Chlorogloeopsidaceae-Chlorogloeopsis-Chlorogloeopsis_fritschii
Chroococcidiopsis_thermalis	PCC7203	R_T_E	C	GCF_000317125.1	Bacteria-Cyanobacteria-no_class-Chroococcidiopsidales-Chroococcidiopsidaceae-Chroococcidiopsis-Chroococcidiopsis_thermalis
Chroogloeocystis_siderophila	5.2s.c.1	R_E	U	GCF_001904655.1	Bacteria-Cyanobacteria-no_class-Chroococcales-Chroococcaceae-Chroogloeocystis-Chroogloeocystis_siderophila
cMargulisbacteria_sp.		E	S_d	GCA_001784485.1	Bacteria-cMargulisbacteria-no_class-no_order-no_family-no_genus-cMargulisbacteria_sp.
cMelainabacteria_sp.		E	S_d	GCA_001784555.1	Bacteria-cMelainabacteria-no_class-no_order-no_family-no_genus-cMelainabacteria_sp.
cMelainabacteria_sp.		E	S_d	GCA_001784615.1	Bacteria-cMelainabacteria-no_class-no_order-no_family-no_genus-cMelainabacteria_sp.
cMelainabacteria_sp.		E	S_d	GCA_001786505.1	Bacteria-cMelainabacteria-no_class-no_order-no_family-no_genus-cMelainabacteria_sp.
cMelainabacteria_sp.		E	S_d	GCA_001786555.1	Bacteria-cMelainabacteria-no_class-no_order-no_family-no_genus-cMelainabacteria_sp.
cMelainabacteria_sp.	35_41	E	d	GCA_001917115.1	Bacteria-cMelainabacteria-no_class-no_order-no_family-no_genus-cMelainabacteria_sp.
cMelainabacteria_sp.	MEL.A1	E	C_d	GCA_001765415.1	Bacteria-cMelainabacteria-no_class-no_order-no_family-no_genus-cMelainabacteria_sp.
Coleofasciculus_chthonoplastes	PCC7420	R_E	S	GCF_000155555.1	Bacteria-Cyanobacteria-no_class-Oscillatoriales-Coleofasciculaceae-Coleofasciculus-Coleofasciculus_chthonoplastes
Crinalium_epipsammum	PCC9333	R_E	C	GCF_000317495.1	Bacteria-Cyanobacteria-no_class-Oscillatoriales-Gomontiellaceae-Crinalium-Crinalium_epipsammum
Crocosphaera_chwakensis	CCY0110	R_T	U	GCF_000169335.1	Bacteria-Cyanobacteria-no_class-Chroococcales-Aphanothecaceae-Crocosphaera-Crocosphaera_chwakensis
Crocosphaera_subtropica	ATCC51142	R_T_E	C	GCF_000017845.1	Bacteria-Cyanobacteria-no_class-Chroococcales-Aphanothecaceae-Crocosphaera-Crocosphaera_subtropica
Crocosphaera_watsonii	WH0003	R_E	U	GCF_000235665.1	Bacteria-Cyanobacteria-no_class-Chroococcales-Aphanothecaceae-Crocosphaera-Crocosphaera_watsonii
Crocosphaera_watsonii	WH8501	T_E	S	GCF_000167195.1	Bacteria-Cyanobacteria-no_class-Chroococcales-Aphanothecaceae-Crocosphaera-Crocosphaera_watsonii
Cuspidothrix_issatschenkoi	CHARLIE_1	R_E	S	GCF_002934005.1	Bacteria-Cyanobacteria-no_class-Nostocales-Aphanizomenonaceae-Cuspidothrix-Cuspidothrix_issatschenkoi
Cyanobacteria_sp.	cyanobacterium endosymbiont of Rhopalodiagibberula isolate RgSB Namiki Park	R_E	C	GCF_003574135.1	Bacteria-Cyanobacteria-no_class-no_order-no_family-no_genus-Cyanobacteria_sp.
Cyanobacteria_sp.	ETSB Lake Yunoko	R	C	GCF_000829235.1	Bacteria-Cyanobacteria-no_class-no_order-no_family-no_genus-Cyanobacteria_sp.
Cyanobacterium_aponinum	PCC10605	R_T_E	C	GCF_000317675.1	Bacteria-Cyanobacteria-no_class-Chroococcales-Geminocystaceae-Cyanobacterium-Cyanobacterium_aponinum
Cyanobium_gracile	PCC6307	R_T_E	C	GCF_000316515.1	Bacteria-Cyanobacteria-no_class-Synechococcales-Prochlorococcaceae-Cyanobium-Cyanobium_gracile
Cyanobium_usitatum	Tous	R_T_E	U	GCF_003011885.1	Bacteria-Cyanobacteria-no_class-Synechococcales-Prochlorococcaceae-Cyanobium-Cyanobium_usitatum
Cylindrospermopsis_curvispora	GIHE_G1	R	C	GCF_014489415.1	Bacteria-Cyanobacteria-no_class-Nostocales-Aphanizomenonaceae-Cylindrospermopsis-Cylindrospermopsis_curvispora
Cylindrospermopsis_raciborskii	N8	R	C	GCF_018139025.1	Bacteria-Cyanobacteria-no_class-Nostocales-Aphanizomenonaceae-Cylindrospermopsis-Cylindrospermopsis_raciborskii
Cylindrospermum_stagnale	PCC7417	R_T_E	C	GCF_000317535.1	Bacteria-Cyanobacteria-no_class-Nostocales-Nostocaceae-Cylindrospermum-Cylindrospermum_stagnale
Dactylococcopsis_salina	PCC8305	R_T_E	C	GCF_000317615.1	Bacteria-Cyanobacteria-no_class-Synechococcales-Synechococcaceae-Dactylococcopsis-Dactylococcopsis_salina
Dendronalium_phyllosphericum	CENA369	R_T	S	GCF_016056275.1	Bacteria-Cyanobacteria-no_class-Nostocales-Nostocaceae-Dendronalium-Dendronalium_phyllosphericum
Desmonostoc_geniculatum	HA4340_LM1	T	d	GCA_019359545.1	Bacteria-Cyanobacteria-no_class-Nostocales-Nostocaceae-Desmonostoc-Desmonostoc_geniculatum
Desmonostoc_muscorum	FACHB_395	R	U	GCF_014698035.1	Bacteria-Cyanobacteria-no_class-Nostocales-Nostocaceae-Desmonostoc-Desmonostoc_muscorum
Desmonostoc_vinosum	HA7617_LM4	T	d	GCA_019359515.1	Bacteria-Cyanobacteria-no_class-Nostocales-Nostocaceae-Desmonostoc-Desmonostoc_vinosum
Dolichospermum_circinale	AWQC131C	R	S	GCF_000426905.1	Bacteria-Cyanobacteria-no_class-Nostocales-Aphanizomenonaceae-Dolichospermum-Dolichospermum_circinale
Dolichospermum_compactum	NIES_806	R_E	C	GCF_002368115.1	Bacteria-Cyanobacteria-no_class-Nostocales-Aphanizomenonaceae-Dolichospermum-Dolichospermum_compactum
Dolichospermum_planctonicum	NIES_80	R_E	U	GCF_005402965.1	Bacteria-Cyanobacteria-no_class-Nostocales-Aphanizomenonaceae-Dolichospermum-Dolichospermum_planctonicum
Dolichospermum_sp.	CCAP140313f	R	C	GCF_012516395.1	Bacteria-Cyanobacteria-no_class-Nostocales-Aphanizomenonaceae-Dolichospermum-Dolichospermum_sp.
Drouetiella_hepatica	UHER20002452	T	d	GCA_019359505.1	Bacteria-Cyanobacteria-no_class-Pseudanabaenales-Oculatellaceae-Drouetiella-Drouetiella_hepatica
Dulcicalothrix_desertica	PCC7102	R_T	S	GCF_007830875.1	Bacteria-Cyanobacteria-no_class-Nostocales-Calotrichaceae-Dulcicalothrix-Dulcicalothrix_desertica
Dulcicalothrix_desertica	PCC7102	T_E	S	GCF_003991905.1	Bacteria-Cyanobacteria-no_class-Nostocales-Calotrichaceae-Dulcicalothrix-Dulcicalothrix_desertica
Euhalothece_natronophila	Z_M001	R	C	GCF_007904085.1	Bacteria-Cyanobacteria-no_class-Chroococcales-Aphanothecaceae-Euhalothece-Euhalothece_natronophila
Fischerella_muscicola	PCC7414	R_T	U	GCF_000317205.1	Bacteria-Cyanobacteria-no_class-Nostocales-Hapalosiphonaceae-Fischerella-Fischerella_muscicola
Fischerella_thermalis	JSC_11	R_E	U	GCF_000231365.1	Bacteria-Cyanobacteria-no_class-Nostocales-Hapalosiphonaceae-Fischerella-Fischerella_thermalis
Fischerella_thermalis	PCC7521	T	U	GCF_000317225.1	Bacteria-Cyanobacteria-no_class-Nostocales-Hapalosiphonaceae-Fischerella-Fischerella_thermalis
Fortiea_contorta	PCC7126	R_T	S	GCF_000332295.1	Bacteria-Cyanobacteria-no_class-Nostocales-Fortieaceae-Fortiea-Fortiea_contorta
Gastranaerophilales_bacterium	CIMMAG683	E	S_d	GCA_003150395.1	Bacteria-cMelainabacteria-no_class-cGastranaerophilales-no_family-no_genus-Gastranaerophilales_bacterium
Geminocystis_herdmanii	PCC6308	R	C	GCF_000332235.1	Bacteria-Cyanobacteria-no_class-Chroococcales-Chroococcaceae-Geminocystis-Geminocystis_herdmanii
Gloeobacter_kilaueensis	JS1	R_T_E	C	GCF_000484535.1	Bacteria-Cyanobacteria-Gloeobacteria-Gloeobacterales-Gloeobacteraceae-Gloeobacter-Gloeobacter_kilaueensis
Gloeobacter_morelensis	MG652769	R_T	C	GCF_021018745.1	Bacteria-Cyanobacteria-Gloeobacteria-Gloeobacterales-Gloeobacteraceae-Gloeobacter-Gloeobacter_morelensis
Gloeobacter_violaceus	PCC7421	R_T_E	C	GCF_000011385.1	Bacteria-Cyanobacteria-Gloeobacteria-Gloeobacterales-Gloeobacteraceae-Gloeobacter-Gloeobacter_violaceus
Gloeocapsopsis_crepidinum	LEGE06123	R_T	U	GCF_015207655.1	Bacteria-Cyanobacteria-no_class-Chroococcales-Chroococcaceae-Gloeocapsopsis-Gloeocapsopsis_crepidinum
Gloeocapsopsis_dulcis	AAB1	R_T	U	GCF_002964865.1	Bacteria-Cyanobacteria-no_class-Chroococcales-Chroococcaceae-Gloeocapsopsis-Gloeocapsopsis_dulcis
Gloeomargarita_lithophora	D10	R_T_E	C	GCF_001870225.1	Bacteria-Cyanobacteria-no_class-Gloeomargaritales-Gloeomargaritaceae-Gloeomargarita-Gloeomargarita_lithophora
Gloeothece_citriformis	PCC7424	R_T_E	C	GCF_000021825.1	Bacteria-Cyanobacteria-no_class-Chroococcales-Aphanothecaceae-Gloeothece-Gloeothece_citriformis
Gloeothece_verrucosa	PCC7822	R_T_E	C	GCF_000147335.1	Bacteria-Cyanobacteria-no_class-Chroococcales-Aphanothecaceae-Gloeothece-Gloeothece_verrucosa
Goleter_apudmare	HA4340_LM2_	T	d	GCA_019359495.1	Bacteria-Cyanobacteria-no_class-Nostocales-Nostocaceae-Goleter-Goleter_apudmare
Halomicronema_excentricum	Lakshadweep	R_E	S	GCF_004212215.1	Bacteria-Cyanobacteria-no_class-Pseudanabaenales-Prochlorotrichaceae-Halomicronema-Halomicronema_excentricum
Halomicronema_hongdechloris	C2206	R_E	C	GCF_002075285.3	Bacteria-Cyanobacteria-no_class-Pseudanabaenales-Prochlorotrichaceae-Halomicronema-Halomicronema_hongdechloris
Hassallia_byssoidea	VB512170	R_E	S	GCF_000817785.2	Bacteria-Cyanobacteria-no_class-Nostocales-Tolypothrichaceae-Hassalia-Hassallia_byssoidea
Hydrococcus_rivularis	NIES_593	R_E	S	GCF_001904635.1	Bacteria-Cyanobacteria-no_class-Pleurocapsales-Hydrococcaceae-Hydrococcus-Hydrococcus_rivularis
Hyella_patelloides	1	R	S	GCF_900659865.1	Bacteria-Cyanobacteria-no_class-Pleurocapsales-Hyellaceae-Hyella-Hyella_patelloides
Iningainema_tapete	BLCC_T55	R_T	S	GCF_014698965.1	Bacteria-Cyanobacteria-no_class-Nostocales-Scytonemataceae-Iningainema-Iningainema_tapete
Kamptonema_formosum	PCC6407	R	S	GCF_000332155.1	Bacteria-Cyanobacteria-no_class-Oscillatoriales-Microcoleaceae-Kamptonema-Kamptonema_formosum
Kastovskya_adunca	ATA6_11_RM4	T	d	GCA_019359445.1	Bacteria-Cyanobacteria-no_class-Oscillatoriales-Coleofasciculaceae-Kastovskya-Kastovskya_adunca
Kovacikia_minuta	CCNU0001	R_T	C	GCF_020091585.1	Bacteria-Cyanobacteria-no_class-Pseudanabaenales-Leptolyngbyaceae-Kovacikia-Kovacikia_minuta
Leptodesmis_sichuanensis	PKUAC_SCTA121	R_T	C	GCF_021379005.1	Bacteria-Cyanobacteria-no_class-Pseudanabaenales-Leptolyngbyaceae-Leptodesmis-Leptodesmis_sichuanensis
Leptolyngbya_boryana	IAMM_101	R	C	GCF_002142475.1	Bacteria-Cyanobacteria-no_class-Pseudanabaenales-Leptolyngbyaceae-Leptolyngbya-Leptolyngbya_boryana
Leptolyngbya_boryana	PCC6306	T	S	GCF_000353285.1	Bacteria-Cyanobacteria-no_class-Pseudanabaenales-Leptolyngbyaceae-Leptolyngbya-Leptolyngbya_boryana
Leptolyngbya_ectocarpi	LEGE11479	R	U	GCF_015207065.1	Bacteria-Cyanobacteria-no_class-Pseudanabaenales-Leptolyngbyaceae-Leptolyngbya-Leptolyngbya_ectocarpi
Leptolyngbya_ohadii	IS1	R	S	GCF_002215035.1	Bacteria-Cyanobacteria-no_class-Pseudanabaenales-Leptolyngbyaceae-Leptolyngbya-Leptolyngbya_ohadii
Leptothermofonsia_sichuanensis	PKUAC_SCTE412	R	C	GCF_019891175.1	Bacteria-Cyanobacteria-no_class-Pseudanabaenales-Leptolyngbyaceae-Leptothermofonsia-Leptothermofonsia_sichuanensis
Leptothoe_kymatousa	TAU_MAC1615	R	S	GCF_018739865.1	Bacteria-Cyanobacteria-no_class-Pseudanabaenales-Leptolyngbyaceae-Leptothoe-Leptothoe_kymatousa
Leptothoe_spongobia	TAU_MAC1115	R	S	GCF_018739885.1	Bacteria-Cyanobacteria-no_class-Pseudanabaenales-Leptolyngbyaceae-Leptothoe-Leptothoe_spongobia
Limnoraphis_robusta	CS_951	R	S	GCF_000972705.2	Bacteria-Cyanobacteria-no_class-Oscillatoriales-Sirenicapillariaceae-Limnoraphis-Limnoraphis_robusta
Limnospira_indica	PCC8005	R_T	C	GCF_000973065.1	Bacteria-Cyanobacteria-no_class-Oscillatoriales-Sirenicapillariaceae-Limnospira-Limnospira_indica
Limnospira_indica	PCC8005	T_E	S	GCF_000176895.2	Bacteria-Cyanobacteria-no_class-Oscillatoriales-Sirenicapillariaceae-Limnospira-Limnospira_indica
Limnothrix_rosea	IAMM_220	R_E	S	GCF_001904615.1	Bacteria-Cyanobacteria-no_class-Pseudanabaenales-Pseudanabaenaceae-Limnothrix-Limnothrix_rosea
Lusitaniella_coriacea	LEGE07157	R	U	GCF_015207425.1	Bacteria-Cyanobacteria-no_class-Pseudanabaenales-Pseudanabaenaceae-Lusitaniella-Lusitaniella_coriacea
Lyngbya_aestuarii	BLJ	R_E	U	GCF_000478195.2	Bacteria-Cyanobacteria-no_class-Oscillatoriales-Oscillatoriaceae-Lyngbya-Lyngbya_aestuarii
Lyngbya_confervoides	BDU141951	R_E	S	GCF_000817775.2	Bacteria-Cyanobacteria-no_class-Oscillatoriales-Oscillatoriaceae-Lyngbya-Lyngbya_confervoides
Margulisbacteria_bacterium	RAAC_38_40	E	d	GCA_003242895.1	Bacteria-cMargulisbacteria-no_class-no_order-no_family-no_genus-Margulisbacteria_bacterium
Mastigocladopsis_repens	PCC10914	R	S	GCF_000315565.1	Bacteria-Cyanobacteria-no_class-Nostocales-Symphyonemataceae-Mastigocladopsis-Mastigocladopsis_repens
Mastigocoleus_testarum	BC008	R_T_E	U	GCF_001456025.1	Bacteria-Cyanobacteria-no_class-Nostocales-Hapalosiphonaceae-Mastigocoleus-Mastigocoleus_testarum
Melainabacteria_bacterium	AWTP1_20	E	S_d	GCA_003963305.1	Bacteria-cMelainabacteria-no_class-no_order-no_family-no_genus-Melainabacteria_bacterium
Melainabacteria_bacterium	BJP_IG3402_49_16	E	S_d	GCA_003242885.1	Bacteria-cMelainabacteria-no_class-no_order-no_family-no_genus-Melainabacteria_bacterium
Melainabacteria_bacterium	js4906_23_3_S14_33_15	E	S_d	GCA_003258735.1	Bacteria-cMelainabacteria-no_class-no_order-no_family-no_genus-Melainabacteria_bacterium
Melainabacteria_bacterium	js4906_25_3_S22_33_82	E	S_d	GCA_003258785.1	Bacteria-cMelainabacteria-no_class-no_order-no_family-no_genus-Melainabacteria_bacterium
Melainabacteria_bacterium	js4906_27_3_S30_32_34	E	S_d	GCA_003258795.1	Bacteria-cMelainabacteria-no_class-no_order-no_family-no_genus-Melainabacteria_bacterium
Merismopedia_glauca	CCAP14483	R_E	U	GCF_003003775.1	Bacteria-Cyanobacteria-no_class-Synechococcales-Merismopediaceae-Merismopedia-Merismopedia_glauca
Microcoleus_asticus	IPMA8	R_T	S	GCF_013179805.1	Bacteria-Cyanobacteria-no_class-Oscillatoriales-Microcoleaceae-Microcoleus-Microcoleus_asticus
Microcoleus_vaginatus	PCC9802	R	C	GCF_022701275.1	Bacteria-Cyanobacteria-no_class-Oscillatoriales-Microcoleaceae-Microcoleus-Microcoleus_vaginatus
Microcystis_aeruginosa	NIES_843	T_E	C	GCF_000010625.1	Bacteria-Cyanobacteria-no_class-Chroococcales-Microcystaceae-Microcystis-Microcystis_aeruginosa
Microcystis_aeruginosa	NIES_88	R_E	S	GCF_001578075.1	Bacteria-Cyanobacteria-no_class-Chroococcales-Microcystaceae-Microcystis-Microcystis_aeruginosa
Microcystis_elabens	FACHB_917	R	U	GCF_014698445.1	Bacteria-Cyanobacteria-no_class-Chroococcales-Microcystaceae-Microcystis-Microcystis_elabens
Microcystis_sp.	FACHB_1344	R	U	GCF_014698375.1	Bacteria-Cyanobacteria-no_class-Chroococcales-Microcystaceae-Microcystis-Microcystis_sp.
Microcystis_viridis	FACHB_1342	R	U	GCF_014698335.1	Bacteria-Cyanobacteria-no_class-Chroococcales-Microcystaceae-Microcystis-Microcystis_viridis
Microcystis_wesenbergii	FACHB_1317	R	U	GCF_014696875.1	Bacteria-Cyanobacteria-no_class-Chroococcales-Microcystaceae-Microcystis-Microcystis_wesenbergii
Microseira_wollei	NIES_4236	R	U	GCF_020521235.1	Bacteria-Cyanobacteria-no_class-Oscillatoriales-no_family-Microseira-Microseira_wollei
Moorena_bouillonii	PNG5_198	R_E	S	GCF_001942495.1	Bacteria-Cyanobacteria-no_class-Oscillatoriales-Oscillatoriaceae-Moorena-Moorena_bouillonii
Moorena_producens	3L	R_T_E	S	GCF_000211815.1	Bacteria-Cyanobacteria-no_class-Oscillatoriales-Oscillatoriaceae-Moorena-Moorena_producens
Moorena_producens	3L	T	S	GCF_001942475.1	Bacteria-Cyanobacteria-no_class-Oscillatoriales-Oscillatoriaceae-Moorena-Moorena_producens
Myxacorys_almedinensis	A	R	S	GCF_010091945.1	Bacteria-Cyanobacteria-no_class-Pseudanabaenales-Leptolyngbyaceae-Myxacorys-Myxacorys_almedinensis
Myxacorys_californica	WJT36_NPBG1	T	d	GCA_019359315.1	Bacteria-Cyanobacteria-no_class-Pseudanabaenales-Leptolyngbyaceae-Myxacorys-Myxacorys_californica
Myxacorys_chilensis	ATA2_1_KO14	T	d	GCA_019359275.1	Bacteria-Cyanobacteria-no_class-Pseudanabaenales-Leptolyngbyaceae-Myxacorys-Myxacorys_chilensis
Neosynechococcus_sphagnicola	CAUPA1101	R_T	U	GCF_000775285.1	Bacteria-Cyanobacteria-no_class-Pseudanabaenales-Leptolyngbyaceae-Neosynechococcus-Neosynechococcus_sphagnicola
Nodosilinea_nodulosa	PCC7104	R	S	GCF_000309385.1	Bacteria-Cyanobacteria-no_class-Pseudanabaenales-Prochlorotrichaceae-Nodosilinea-Nodosilinea_nodulosa
Nodularia_sphaerocarpa	UHCC0038	R	C	GCF_022376295.1	Bacteria-Cyanobacteria-no_class-Nostocales-Aphanizomenonaceae-Nodularia-Nodularia_sphaerocarpa
Nodularia_spumigena	UHCC0039	R	C	GCF_003054475.1	Bacteria-Cyanobacteria-no_class-Nostocales-Aphanizomenonaceae-Nodularia-Nodularia_spumigena
Nostoc_calcicola	FACHB_3891	R	U	GCF_014697355.1	Bacteria-Cyanobacteria-no_class-Nostocales-Nostocaceae-Nostoc-Nostoc_calcicola
Nostoc_commune	NIES_4072	R_E	S	GCF_003113895.1	Bacteria-Cyanobacteria-no_class-Nostocales-Nostocaceae-Nostoc-Nostoc_commune
Nostoc_cycadae	WK_1	R_E	S	GCF_002897135.1	Bacteria-Cyanobacteria-no_class-Nostocales-Nostocaceae-Nostoc-Nostoc_cycadae
Nostoc_edaphicum	CCNP1411	R	C	GCF_014023275.1	Bacteria-Cyanobacteria-no_class-Nostocales-Nostocaceae-Nostoc-Nostoc_edaphicum
Nostoc_favosum	CHAB5714	R_T	S	GCF_020829495.1	Bacteria-Cyanobacteria-no_class-Nostocales-Nostocaceae-Nostoc-Nostoc_favosum
Nostoc_flagelliforme	CCNUN1	R_E	C	GCF_002813575.1	Bacteria-Cyanobacteria-no_class-Nostocales-Nostocaceae-Nostoc-Nostoc_flagelliforme
Nostoc_foliaceum	FACHB_393	R	U	GCF_014698505.1	Bacteria-Cyanobacteria-no_class-Nostocales-Nostocaceae-Nostoc-Nostoc_foliaceum
Nostoc_linckia	z6	R	S	GCF_002608105.1	Bacteria-Cyanobacteria-no_class-Nostocales-Nostocaceae-Nostoc-Nostoc_linckia
Nostoc_mirabile	CHAB5784	R	S	GCF_020829645.1	Bacteria-Cyanobacteria-no_class-Nostocales-Nostocaceae-Nostoc-Nostoc_mirabile
Nostoc_paludosum	FACHB_159	R	U	GCF_014698835.1	Bacteria-Cyanobacteria-no_class-Nostocales-Nostocaceae-Nostoc-Nostoc_paludosum
Nostoc_parmelioides	FACHB_3921	R	U	GCF_014696625.1	Bacteria-Cyanobacteria-no_class-Nostocales-Nostocaceae-Nostoc-Nostoc_parmelioides
Nostoc_piscinale	CENA21	R	C	GCF_001298445.1	Bacteria-Cyanobacteria-no_class-Nostocales-Nostocaceae-Nostoc-Nostoc_piscinale
Nostoc_punctiforme	ATCC29133_PCC73102	R_T_E	C	GCF_000020025.1	Bacteria-Cyanobacteria-no_class-Nostocales-Nostocaceae-Nostoc-Nostoc_punctiforme
Nostoc_sphaeroides	KutzingEn	R	C	GCF_003443655.1	Bacteria-Cyanobacteria-no_class-Nostocales-Nostocaceae-Nostoc-Nostoc_sphaeroides
Nostoc_spongiaeforme	FACHB_130	R	U	GCF_014698475.1	Bacteria-Cyanobacteria-no_class-Nostocales-Nostocaceae-Nostoc-Nostoc_spongiaeforme
Okeania_hirsuta	PAB10Feb10_1	T_E	U	GCF_003838195.1	Bacteria-Cyanobacteria-no_class-Oscillatoriales-Oscillatoriaceae-Okeania-Okeania_hirsuta
Okeania_hirsuta	PAP21Jun06_1	R	S	GCF_003838225.1	Bacteria-Cyanobacteria-no_class-Oscillatoriales-Oscillatoriaceae-Okeania-Okeania_hirsuta
Oscillatoria_acuminata	PCC6304	R_T_E	C	GCF_000317105.1	Bacteria-Cyanobacteria-no_class-Oscillatoriales-Oscillatoriaceae-Oscillatoria-Oscillatoria_acuminata
Oscillatoria_salina	IIICB1	R	U	GCF_020144665.1	Bacteria-Cyanobacteria-no_class-Oscillatoriales-Oscillatoriaceae-Oscillatoria-Oscillatoria_salina
Oscillatoria_sp.	PCC7112	R_T_E	C	GCF_000317475.1	Bacteria-Cyanobacteria-no_class-Oscillatoriales-Oscillatoriaceae-Oscillatoria-Oscillatoria_sp.
Oxynema_aestuarii	AP17	R	C	GCF_012295525.1	Bacteria-Cyanobacteria-no_class-Oscillatoriales-Microcoleaceae-Oxynema-Oxynema_aestuarii
Parasynechococcus_marenigrum	WH8102	R_T_E	C	GCF_000195975.1	Bacteria-Cyanobacteria-no_class-Synechococcales-Prochlorococcaceae-Parasynechococcus-Parasynechococcus_marenigrum
Pelatocladus_maniniholoensis	HA4357_MV3	T	d	GCA_019359115.1	Bacteria-Cyanobacteria-no_class-Nostocales-Nostocaceae-Pelatocladus-Pelatocladus_maniniholoensis
Petrachloros_mirabilis	ULC683	R_T	S	GCF_009939295.1	Bacteria-Cyanobacteria-no_class-Synechococcales-Petrachlorosaceae-Petrachloros-Petrachloros_mirabilis
Phormidesmis_priestleyi	ULC007	R_E	U	GCF_003003695.1	Bacteria-Cyanobacteria-no_class-Pseudanabaenales-Leptolyngbyaceae-Phormidesmis-Phormidesmis_priestleyi
Phormidium_ambiguum	IAMM_71	R_E	S	GCF_001904725.1	Bacteria-Cyanobacteria-no_class-Oscillatoriales-Oscillatoriaceae-Phormidium-Phormidium_ambiguum
Phormidium_pseudopriestleyi	FRX01	R	U	GCF_017313335.1	Bacteria-Cyanobacteria-no_class-Oscillatoriales-Oscillatoriaceae-Phormidium-Phormidium_pseudopriestleyi
Phormidium_tenue	NIES_30	R_E	S	GCF_001904775.1	Bacteria-Cyanobacteria-no_class-Oscillatoriales-Oscillatoriaceae-Phormidium-Phormidium_tenue
Planktothrix_agardhii	1808	R	U	GCF_020594595.1	Bacteria-Cyanobacteria-no_class-Oscillatoriales-Microcoleaceae-Planktothrix-Planktothrix_agardhii
Planktothrix_mougeotii	LEGE06226	R	U	GCF_015207485.1	Bacteria-Cyanobacteria-no_class-Oscillatoriales-Microcoleaceae-Planktothrix-Planktothrix_mougeotii
Planktothrix_paucivesiculata	BBR_PRJEB10994	R_E	S	GCF_900009265.2	Bacteria-Cyanobacteria-no_class-Oscillatoriales-Microcoleaceae-Planktothrix-Planktothrix_paucivesiculata
Planktothrix_serta	BBR_PRJEB10992	R_E	S	GCF_900010725.2	Bacteria-Cyanobacteria-no_class-Oscillatoriales-Microcoleaceae-Planktothrix-Planktothrix_serta
Planktothrix_tepida	BBR_PRJEB10993	R_E	S	GCF_900009145.1	Bacteria-Cyanobacteria-no_class-Oscillatoriales-Microcoleaceae-Planktothrix-Planktothrix_tepida
Plectonema_radiosum	LEGE06105	R	U	GCF_015207665.1	Bacteria-Cyanobacteria-no_class-Oscillatoriales-Oscillatoriaceae-Plectonema-Plectonema_radiosum
Pleurocapsa_minor	HA4230_MV1	T	d	GCA_019359095.1	Bacteria-Cyanobacteria-no_class-Pleurocapsales-Hyellaceae-Pleurocapsa-Pleurocapsa_minor
Prochlorococcus_marinus_subsp._marinus	CCMP1375_SS120	R_T_E	C	GCF_000007925.1	Bacteria-Cyanobacteria-no_class-Synechococcales-Prochlorococcaceae-Prochlorococcus-Prochlorococcus_marinus_subsp._marinus
Prochlorococcus_marinus_subsp._pastoris	MED4	T_E	C	GCF_000011465.1	Bacteria-Cyanobacteria-no_class-Synechococcales-Prochlorococcaceae-Prochlorococcus-Prochlorococcus_marinus_subsp._pastoris
Prochlorothrix_hollandica	PCC9006	R_T	S	GCF_000332315.1	Bacteria-Cyanobacteria-no_class-Pseudanabaenales-Prochlorotrichaceae-Prochlorothrix-Prochlorothrix_hollandica
Pseudanabaena_biceps	PCC7429	R_E	U	GCF_000332215.1	Bacteria-Cyanobacteria-no_class-Pseudanabaenales-Pseudanabaenaceae-Pseudanabaena-Pseudanabaena_biceps
Pseudanabaena_yagii	GIHE_NHR1	R	U	GCF_012863495.1	Bacteria-Cyanobacteria-no_class-Pseudanabaenales-Pseudanabaenaceae-Pseudanabaena-Pseudanabaena_yagii
Richelia_intracellularis	HH01_	R_E	U	GCF_000350105.1	Bacteria-Cyanobacteria-no_class-Nostocales-Nostocaceae-Richelia-Richelia_intracellularis
Richelia_sinica	FACHB800	R	C	GCF_019056575.1	Bacteria-Cyanobacteria-no_class-Nostocales-Nostocaceae-Richelia-Richelia_sinica
Rippkaea_orientalis	PCC8801	R_T_E	C	GCF_000021805.1	Bacteria-Cyanobacteria-no_class-Chroococcales-Aphanothecaceae-Rippkaea-Rippkaea_orientalis
Romeria_gracilis	LEGE07310	R	U	GCF_015207255.1	Bacteria-Cyanobacteria-no_class-Pseudanabaenales-Romeriaceae-Romeria-Romeria_gracilis
Rubidibacter_lacunae	KORDI51_2	R_T_E	U	GCF_000473895.1	Bacteria-Cyanobacteria-no_class-Chroococcales-Aphanothecaceae-Rubidibacter-Rubidibacter_lacunae
Scytonema_hofmannii	PCC7110	R_T_E	S	GCF_000346485.2	Bacteria-Cyanobacteria-no_class-Nostocales-Scytonemataceae-Scytonema-Scytonema_hofmannii
Scytonema_tolypothrichoides	VB_61278	R	S	GCF_000828085.3	Bacteria-Cyanobacteria-no_class-Nostocales-Scytonemataceae-Scytonema-Scytonema_tolypothrichoides
Sodalinema_gerasimenkoae	IPPASB_353	R_T	S	GCF_009846485.1	Bacteria-Cyanobacteria-no_class-Oscillatoriales-Microcoleaceae-Sodalinema-Sodalinema_gerasimenkoae
Sphaerospermopsis_aphanizomenoides	BCCUSP55	R	S	GCF_001586785.1	Bacteria-Cyanobacteria-no_class-Nostocales-Aphanizomenonaceae-Sphaerospermopsis-Sphaerospermopsis_aphanizomenoides
Sphaerospermopsis_kisseleviana	NIES_73	R_E	C	GCF_002368075.1	Bacteria-Cyanobacteria-no_class-Nostocales-Aphanizomenonaceae-Sphaerospermopsis-Sphaerospermopsis_kisseleviana
Sphaerospermopsis_reniformis	NIES_1949	R_E	U	GCF_005402885.1	Bacteria-Cyanobacteria-no_class-Nostocales-Aphanizomenonaceae-Sphaerospermopsis-Sphaerospermopsis_reniformis
Sphaerospermopsis_sp.	ITEP_024	R	C	GCF_019598945.1	Bacteria-Cyanobacteria-no_class-Nostocales-Aphanizomenonaceae-Sphaerospermopsis-Sphaerospermopsis_sp.
Spirulina_major	PCC6313	R_T	S	GCF_001890765.1	Bacteria-Cyanobacteria-no_class-Spirulinales-Spirulinaceae-Spirulina-Spirulina_major
Spirulina_subsalsa	PCC9445	R	S	GCF_000314005.1	Bacteria-Cyanobacteria-no_class-Spirulinales-Spirulinaceae-Spirulina-Spirulina_subsalsa
Stanieria_cyanosphaera	PCC7437	R_T_E	C	GCF_000317575.1	Bacteria-Cyanobacteria-no_class-Pleurocapsales-Dermocarpellaceae-Stanieria-Stanieria_cyanosphaera
Stenomitos_frigidus	ULC18	R_E	S	GCF_003003795.1	Bacteria-Cyanobacteria-no_class-Pseudanabaenales-Leptolyngbyaceae-Stenomitos-Stenomitos_frigidus
Stenomitos_rutilans	HA7619_LM2	T	d	GCA_019358945.1	Bacteria-Cyanobacteria-no_class-Pseudanabaenales-Leptolyngbyaceae-Stenomitos-Stenomitos_rutilans
Symplocastrum_torsivum	CPER_KK1	T	d	GCA_019358875.1	Bacteria-Cyanobacteria-no_class-Oscillatoriales-Microcoleaceae-Symplocastrum-Symplocastrum_torsivum
Synechococcus_bigranulatus	Rupite	R	S	GCF_022848905.1	Bacteria-Cyanobacteria-no_class-Synechococcales-Synechococcaceae-Synechococcus-Synechococcus_bigranulatus
Synechococcus_elongatus	PCC6301	R_T	C	GCF_022984195.1	Bacteria-Cyanobacteria-no_class-Synechococcales-Synechococcaceae-Synechococcus-Synechococcus_elongatus
Synechococcus_elongatus	PCC6301	T_E	C	GCF_000010065.1	Bacteria-Cyanobacteria-no_class-Synechococcales-Synechococcaceae-Synechococcus-Synechococcus_elongatus
Synechococcus_lacustris	Tous	R_T_E	S	GCF_003011125.1	Bacteria-Cyanobacteria-no_class-Synechococcales-Synechococcaceae-Synechococcus-Synechococcus_lacustris
Synechococcus_spongiarum	LMBbulk15N	R	S	GCF_002018015.1	Bacteria-Cyanobacteria-no_class-Synechococcales-Synechococcaceae-Synechococcus-Synechococcus_spongiarum
Synechocystis_salina	LEGE00031	R	U	GCF_015207985.1	Bacteria-Cyanobacteria-no_class-Synechococcales-Merismopediaceae-Synechocystis-Synechocystis_salina
Synechocystis_sp.	PCC6803	E	C	GCF_000009725.1	Bacteria-Cyanobacteria-no_class-Synechococcales-Merismopediaceae-Synechocystis-Synechocystis_sp.
Thermoleptolyngbya_sichuanensis	PKUAC_SCTA183	R_T	C	GCF_013177315.1	Bacteria-Cyanobacteria-no_class-Pseudanabaenales-Oculatellaceae-Thermoleptolyngbya-Thermoleptolyngbya_sichuanensis
Thermostichus_lividus	PCC6715	R_T_E	C	GCF_002754935.1	Bacteria-Cyanobacteria-no_class-Thermostichales-Thermostichaceae-Thermostichus-Thermostichus_lividus
Thermosynechococcus_vestitus	BP_1	R_T_E	C	GCF_000011345.1	Bacteria-Cyanobacteria-no_class-Pseudanabaenales-Thermosynechococcaceae-Thermosynechococcus-Thermosynechococcus_vestitus
Tildeniella_nuda	ZEHNDER1965U140	T	d	GCA_019358895.1	Bacteria-Cyanobacteria-no_class-Pseudanabaenales-Oculatellaceae-Tildeniella-Tildeniella_nuda
Tildeniella_torsiva	UHER199813D	T	d	GCA_019358835.1	Bacteria-Cyanobacteria-no_class-Pseudanabaenales-Oculatellaceae-Tildeniella-Tildeniella_torsiva
Tolypothrix_bouteillei	VB521301	R	S	GCF_000760695.4	Bacteria-Cyanobacteria-no_class-Nostocales-Tolypothrichaceae-Tolypothrix-Tolypothrix_bouteillei
Tolypothrix_tenuis	NIES_37	R_T_E	C	GCF_002368295.1	Bacteria-Cyanobacteria-no_class-Nostocales-Tolypothrichaceae-Tolypothrix-Tolypothrix_tenuis
Trichormus_azollae	708	R_E	C	GCF_000196515.1	Bacteria-Cyanobacteria-no_class-Nostocales-Nostocaceae-Trichormus-Trichormus_azollae
Trichormus_variabilis	441	R	C	GCF_009856605.1	Bacteria-Cyanobacteria-no_class-Nostocales-Nostocaceae-Trichormus-Trichormus_variabilis
Tychonema_bourrellyi	FEM_GT703	R_E	U	GCF_002412335.2	Bacteria-Cyanobacteria-no_class-Oscillatoriales-Microcoleaceae-Tychonema-Tychonema_bourrellyi
Vulcanococcus_limneticus	LL	R_T	S	GCF_002252705.1	Bacteria-Cyanobacteria-no_class-Synechococcales-Synechococcaceae-Vulcanococcus-Vulcanococcus_limneticus
Waterburya_agarophytonicola	KI4	R_T	S	GCF_020640915.1	Bacteria-Cyanobacteria-no_class-Pleurocapsales-Hyellaceae-Waterburya-Waterburya_agarophytonicola
Westiellopsis_prolifica	IICB1	R_E	S	GCF_004323185.1	Bacteria-Cyanobacteria-no_class-Nostocales-Hapalosiphonaceae-Westiellopsis-Westiellopsis_prolifica
