# Supplementary material for: Biochemical and Structural Characterization of Chi-Class Glutathione Transferases: A Snapshot on the Glutathione Transferase Encoded by sll0067 Gene in the Cyanobacterium Synechocystis sp. Strain PCC 6803
Source: Biomolecules. 2022 Oct 13;12(10):1466. doi: 10.3390/biom12101466 (PMC9599700; doi:10.3390/biom12101466)
Supplement: Supplementary file 1 [file biomolecules-12-01466-s001.zip › TableS3_rprots.xlsx]

## Sheet: rprots families
Supplementary Table S3. List of the 53 ribosomal protein families present in bacteria according to riboDB. The 52 protein families absent in more than 30% of the 222 analyzed proteomes are indicated. Bl/bl rprots are present only in bacteria, ul/us are universal (i.e. present in bacteria, archaea, and eukaryotes, cs23 is cyanobacterial/plastid-specific.
Ribosomal proteins	Kept / discarded
bl12	Kept
bl17	Kept
bl19	Kept
bl20	Kept
bl21	Kept
bl25	Kept
bl27	Kept
bl28	Kept
bl31	Kept
bl32	Kept
bl33	Kept
bl34	Kept
bl35	Kept
bl36	Kept
bl9	Kept
bs16	Kept
bs18	Kept
bs20	Kept
bs21	Discarded
bs6	Kept
cs23	Kept
ul1	Kept
ul10	Kept
ul11	Kept
ul13	Kept
ul14	Kept
ul15	Kept
ul16	Kept
ul18	Kept
ul2	Kept
ul22	Kept
ul23	Kept
ul24	Kept
ul29	Kept
ul3	Kept
ul4	Kept
ul5	Kept
ul6	Kept
us10	Kept
us11	Kept
us12	Kept
us13	Kept
us14	Kept
us15	Kept
us17	Kept
us19	Kept
us2	Kept
us3	Kept
us4	Kept
us5	Kept
us7	Kept
us8	Kept
us9	Kept
