# Supplementary material for: Biochemical and Structural Characterization of Chi-Class Glutathione Transferases: A Snapshot on the Glutathione Transferase Encoded by sll0067 Gene in the Cyanobacterium Synechocystis sp. Strain PCC 6803
Source: Biomolecules. 2022 Oct 13;12(10):1466. doi: 10.3390/biom12101466 (PMC9599700; doi:10.3390/biom12101466)
Supplement: Supplementary file 1 [file biomolecules-12-01466-s001.zip › TableS8_motifs.xlsx]

## Sheet: Feuil1
Supplementary Table S8. List of the 147 full-length protein sequences displaying a SRAS motif (or a related motif) identified in the 222 proteomes of Cyanobacteria/Melainabacteria group. These sequences form a monophyletic group in the phylogeny of the 870 GST1 sequences identified by BLAST in the 222 proteomes. Note that three proteomes (underlined in the table) contain two sequences, one with t…
Genus species	Strain	RefSeq protein Id	Locus tag	Genome Id	Motif	Protein functional annotation	Taxonomy
Aetokthonos hydrillicola	CCALA1050	WP_208344715.1	G4P69_RS28325	GCF_017591665.1_ASM1759166v1	SRAS	glutathione_S_transferase_family_protein	Bacteria-Cyanobacteria-no_class-Nostocales-Hapalosiphonaceae-Aetokthonos-Aetokthonos_hydrillicola
Allocoleopsis franciscana	PCC7113	WP_015181980.1	MIC7113_RS09625	GCF_000317515.1_ASM31751v1	SRAS	glutathione_S_transferase_family_protein	Bacteria-Cyanobacteria-no_class-Oscillatoriales-Coleofasciculaceae-Allocoleopsis-Allocoleopsis_franciscana
Amazonocrinis nigriterrae	CENA67	WP_198122707.1	I8748_RS00185	GCF_016056305.1_ASM1605630v1	SRAS	glutathione_S_transferase_family_protein	Bacteria-Cyanobacteria-no_class-Nostocales-Nostocaceae-Amazonocrinis-Amazonocrinis_nigriterrae
Anabaena azotica	FACHB_119	WP_190471991.1	H6G83_RS12225	GCF_014697625.1_ASM1469762v1	SRAS	glutathione_S_transferase_family_protein	Bacteria-Cyanobacteria-no_class-Nostocales-Nostocaceae-Anabaena-Anabaena_azotica
Anabaena catenula	FACHB_362	WP_190906070.1	H6G68_RS07530	GCF_014698735.1_ASM1469873v1	SRAS	glutathione_S_transferase_family_protein	Bacteria-Cyanobacteria-no_class-Nostocales-Nostocaceae-Anabaena-Anabaena_catenula
Anabaena catenula	FACHB_362	WP_242045129.1	H6G68_RS04100	GCF_014698735.1_ASM1469873v1	TRTP	glutathione_S_transferase_family_protein	Bacteria-Cyanobacteria-no_class-Nostocales-Nostocaceae-Anabaena-Anabaena_catenula
Anabaena cylindrica	PCC7122	WP_015215559.1	ANACY_RS17575	GCF_000317695.1_ASM31769v1	SRAS	glutathione_S_transferase_family_protein	Bacteria-Cyanobacteria-no_class-Nostocales-Nostocaceae-Anabaena-Anabaena_cylindrica
Anabaena cylindrica	NIES_19	WP_015215559.1	CA722_RS16340	GCF_002367955.1_ASM236795v1	SRAS	glutathione_S_transferase_family_protein	Bacteria-Cyanobacteria-no_class-Nostocales-Nostocaceae-Anabaena-Anabaena_cylindrica
Anabaena cylindrica	NIES_19	WP_015215145.1	CA722_RS18550	GCF_002367955.1_ASM236795v1	TRTP	glutathione_S_transferase_family_protein	Bacteria-Cyanobacteria-no_class-Nostocales-Nostocaceae-Anabaena-Anabaena_cylindrica
Anabaena lutea	FACHB_196	WP_127056278.1	H6G59_RS21695	GCF_014698305.1_ASM1469830v1	SRAS	glutathione_S_transferase_family_protein	Bacteria-Cyanobacteria-no_class-Nostocales-Nostocaceae-Anabaena-Anabaena_lutea
Anabaena minutissima	FACHB_250	WP_190697152.1	H6G36_RS03510	GCF_014697125.1_ASM1469712v1	SRAT	glutathione_S_transferase_family_protein	Bacteria-Cyanobacteria-no_class-Nostocales-Nostocaceae-Anabaena-Anabaena_minutissima
Anabaena sphaerica	FACHB_251	WP_190560441.1	H6G06_RS12110	GCF_014696825.1_ASM1469682v1	SRAS	glutathione_S_transferase_family_protein	Bacteria-Cyanobacteria-no_class-Nostocales-Nostocaceae-Anabaena-Anabaena_sphaerica
Anabaena subtropica	FACHB_260	WP_190407841.1	H6G18_RS14665	GCF_014697105.1_ASM1469710v1	SRAS	glutathione_S_transferase_family_protein	Bacteria-Cyanobacteria-no_class-Nostocales-Nostocaceae-Anabaena-Anabaena_subtropica
Anabaenopsis circularis	NIES_21	WP_096577306.1	CA723_RS07175	GCF_002367975.1_ASM236797v1	SRAA	glutathione_S_transferase_family_protein	Bacteria-Cyanobacteria-no_class-Nostocales-Aphanizomenonaceae-Anabaenopsis-Anabaenopsis_circularis
Aphanizomenon sp	FACHB_1287	WP_199291758.1	H6G44_RS00700	GCF_014698755.1_ASM1469875v1	SRAA	glutathione_S_transferase_family_protein	Bacteria-Cyanobacteria-no_class-Nostocales-Aphanizomenonaceae-Aphanizomenon-Aphanizomenon_sp
Aphanothece hegewaldii	CCALA016	WP_106458624.1	C7H19_RS19635	GCF_003007785.1_ASM300778v1	TRAT	glutathione_S_transferase	Bacteria-Cyanobacteria-no_class-Chroococcales-Aphanothecaceae-Aphanothece-Aphanothece_hegewaldii
Aphanothece sacrum	FPU1	WP_124978029.1	AsFPU1_RS03995	GCF_003864295.1_ASM386429v1	SRAS	glutathione_S_transferase_family_protein	Bacteria-Cyanobacteria-no_class-Chroococcales-Aphanothecaceae-Aphanothece-Aphanothece_sacrum
Argonema antarcticum	A004B2	WP_249067729.1	LAY57_RS15735	GCF_023333585.1_ASM2333358v1	SRAS	glutathione_S_transferase_family_protein	Bacteria-Cyanobacteria-no_class-Oscillatoriales-Oscillatoriaceae-Argonema-Argonema_antarcticum
Argonema galeatum	A003A1	WP_249104766.1	LAY41_RS26770	GCF_023333595.1_ASM2333359v1	SRAS	glutathione_S_transferase_family_protein	Bacteria-Cyanobacteria-no_class-Oscillatoriales-Oscillatoriaceae-Argonema-Argonema_galeatum
Atlanticothrix silvestris	CENA357	WP_214441095.1	I8751_RS21245	GCF_016056295.1_ASM1605629v1	SRAS	glutathione_S_transferase_N_terminal_domain_containing_protein	Bacteria-Cyanobacteria-no_class-Nostocales-Nostocaceae-Atlanticothrix-Atlanticothrix_silvestris
Brasilonema angustatum	HA4187_MV1	MBW4594311.1	KME46_15685	GCA_019359695.1_ASM1935969v1	SRAS	glutathione_S_transferase_family_protein	Bacteria-Cyanobacteria-no_class-Nostocales-Scytonemataceae-Brasilonema-Brasilonema_angustatum
Brasilonema bromeliae	SPC951	WP_169158137.1	DP116_RS27390	GCF_012912135.1_ASM1291213v1	SRAS	glutathione_S_transferase_family_protein	Bacteria-Cyanobacteria-no_class-Nostocales-Scytonemataceae-Brasilonema-Brasilonema_bromeliae
Brasilonema sennae	CENA114	WP_171977743.1	DP114_RS28630	GCF_006968745.1_ASM696874v1	SRAS	glutathione_S_transferase_family_protein	Bacteria-Cyanobacteria-no_class-Nostocales-Scytonemataceae-Brasilonema-Brasilonema_sennae
Calothrix anomala	FACHB_343	WP_190547028.1	H6G08_RS22765	GCF_014696435.1_ASM1469643v1	TRVS	glutathione_S_transferase_family_protein	Bacteria-Cyanobacteria-no_class-Nostocales-Calotrichaceae-Calothrix-Calothrix_anomala
Calothrix brevissima	NIES_22	WP_096646957.1	CA724_RS30415	GCF_002367995.1_ASM236799v1	TRVP	glutathione_S_transferase_family_protein	Bacteria-Cyanobacteria-no_class-Nostocales-Calotrichaceae-Calothrix-Calothrix_brevissima
Calothrix elsteri	CCALA953	WP_095720774.1	CK510_RS05720	GCF_002289455.1_ASM228945v1	SRAS	glutathione_S_transferase_family_protein	Bacteria-Cyanobacteria-no_class-Nostocales-Calotrichaceae-Calothrix-Calothrix_elsteri
Calothrix parasitica	NIES_267	WP_096661129.1	CA729_RS13570	GCF_002368095.1_ASM236809v1	SRAS	glutathione_S_transferase_family_protein	Bacteria-Cyanobacteria-no_class-Nostocales-Calotrichaceae-Calothrix-Calothrix_parasitica
Calothrix parietina	FACHB_288	WP_190547028.1	H6G24_RS31830	GCF_014696555.1_ASM1469655v1	TRVS	glutathione_S_transferase_family_protein	Bacteria-Cyanobacteria-no_class-Nostocales-Calotrichaceae-Calothrix-Calothrix_parietina
Calothrix rhizosoleniae	SC01	WP_088243699.1	CALSC_RS23725	GCF_900185595.1_CalSC01_2013	SRAS	glutathione_S_transferase_family_protein	Bacteria-Cyanobacteria-no_class-Nostocales-Calotrichaceae-Calothrix-Calothrix_rhizosoleniae
Chamaesiphon minutus	PCC6605	WP_015158039.1	CHA6605_RS02835	GCF_000317145.1_ASM31714v1	SRAS	glutathione_S_transferase_family_protein	Bacteria-Cyanobacteria-no_class-Synechococcales-Chamaesiphonaceae-Chamaesiphon-Chamaesiphon_minutus
Chamaesiphon polymorphus	CCALA037	WP_106307938.1	C7B77_RS18190	GCF_003003845.1_ASM300384v1	SRAS	glutathione_S_transferase_family_protein	Bacteria-Cyanobacteria-no_class-Synechococcales-Chamaesiphonaceae-Chamaesiphon-Chamaesiphon_polymorphus
Chlorogloeopsis fritschii	PCC6912	WP_016874761.1	UYC_RS0123980	GCF_000317285.1_ChlPCC6912_1.0	SRAS	glutathione_S_transferase_family_protein	Bacteria-Cyanobacteria-no_class-Nostocales-Chlorogloeopsidaceae-Chlorogloeopsis-Chlorogloeopsis_fritschii
Chlorogloeopsis fritschii	PCC6912	WP_016874761.1	PCC6912_RS11125	GCF_003990575.1_ASM399057v1	SRAS	glutathione_S_transferase_family_protein	Bacteria-Cyanobacteria-no_class-Nostocales-Chlorogloeopsidaceae-Chlorogloeopsis-Chlorogloeopsis_fritschii
Chroococcidiopsis thermalis	PCC7203	WP_015152221.1	CHRO_RS00550	GCF_000317125.1_ASM31712v1	SRAA	glutathione_S_transferase_family_protein	Bacteria-Cyanobacteria-no_class-Chroococcidiopsidales-Chroococcidiopsidaceae-Chroococcidiopsis-Chroococcidiopsis_thermalis
Chroococcidiopsis thermalis	PCC7203	WP_015155142.1	CHRO_RS15330	GCF_000317125.1_ASM31712v1	SRAS	glutathione_S_transferase_family_protein	Bacteria-Cyanobacteria-no_class-Chroococcidiopsidales-Chroococcidiopsidaceae-Chroococcidiopsis-Chroococcidiopsis_thermalis
Chroogloeocystis siderophila	52s.c.1	WP_073548857.1	NIES1031_RS07620	GCF_001904655.1_ASM190465v1	SRAS	glutathione_S_transferase_family_protein	Bacteria-Cyanobacteria-no_class-Chroococcales-Chroococcaceae-Chroogloeocystis-Chroogloeocystis_siderophila
Coleofasciculus chthonoplastes	PCC7420	WP_006103175.1	MC7420_RS22575	GCF_000155555.1_ASM15555v1	SRAS	glutathione_S_transferase_family_protein	Bacteria-Cyanobacteria-no_class-Oscillatoriales-Coleofasciculaceae-Coleofasciculus-Coleofasciculus_chthonoplastes
Crinalium epipsammum	PCC9333	WP_015203035.1	CRI9333_RS09930	GCF_000317495.1_ASM31749v1	SRAS	glutathione_S_transferase_family_protein	Bacteria-Cyanobacteria-no_class-Oscillatoriales-Gomontiellaceae-Crinalium-Crinalium_epipsammum
Cyanobacterium aponinum	PCC10605	WP_015219095.1	CYAN10605_RS06245	GCF_000317675.1_ASM31767v1	SRAS	glutathione_S_transferase_family_protein	Bacteria-Cyanobacteria-no_class-Chroococcales-Geminocystaceae-Cyanobacterium-Cyanobacterium_aponinum
Cyanobium usitatum	Tous	WP_106501600.1	C7K55_RS01440	GCF_003011885.1_ASM301188v1	SRAS	glutathione_S_transferase_family_protein	Bacteria-Cyanobacteria-no_class-Synechococcales-Prochlorococcaceae-Cyanobium-Cyanobium_usitatum
Cylindrospermopsis curvispora	GIHE_G1	WP_006277233.1	IAR63_RS17240	GCF_014489415.1_ASM1448941v1	SRAS	glutathione_S_transferase_family_protein	Bacteria-Cyanobacteria-no_class-Nostocales-Aphanizomenonaceae-Cylindrospermopsis-Cylindrospermopsis_curvispora
Cylindrospermopsis raciborskii	N8	WP_006277233.1	J9B92_RS14915	GCF_018139025.1_ASM1813902v1	SRAS	glutathione_S_transferase_family_protein	Bacteria-Cyanobacteria-no_class-Nostocales-Aphanizomenonaceae-Cylindrospermopsis-Cylindrospermopsis_raciborskii
Cylindrospermum stagnale	PCC7417	WP_015207646.1	CYLST_RS10230	GCF_000317535.1_ASM31753v1	SRAS	glutathione_S_transferase_family_protein	Bacteria-Cyanobacteria-no_class-Nostocales-Nostocaceae-Cylindrospermum-Cylindrospermum_stagnale
Dactylococcopsis salina	PCC8305	WP_015229989.1	DACSA_RS11895	GCF_000317615.1_ASM31761v1	SRAS	glutathione_S_transferase_family_protein	Bacteria-Cyanobacteria-no_class-Synechococcales-Synechococcaceae-Dactylococcopsis-Dactylococcopsis_salina
Dendronalium phyllosphericum	CENA369	WP_214436079.1	I8752_RS31320	GCF_016056275.1_ASM1605627v1	SRAS	glutathione_S_transferase_N_terminal_domain_containing_protein	Bacteria-Cyanobacteria-no_class-Nostocales-Nostocaceae-Dendronalium-Dendronalium_phyllosphericum
Desmonostoc geniculatum	HA4340_LM1	MBW4677963.1	KME52_29420	GCA_019359545.1_ASM1935954v1	SRAS	glutathione_S_transferase_family_protein	Bacteria-Cyanobacteria-no_class-Nostocales-Nostocaceae-Desmonostoc-Desmonostoc_geniculatum
Desmonostoc muscorum	FACHB_395	WP_190963080.1	H6G91_RS21500	GCF_014698035.1_ASM1469803v1	SRAS	glutathione_S_transferase_family_protein	Bacteria-Cyanobacteria-no_class-Nostocales-Nostocaceae-Desmonostoc-Desmonostoc_muscorum
Desmonostoc vinosum	HA7617_LM4	MBW4614552.1	KME21_15010	GCA_019359515.1_ASM1935951v1	SRAS	glutathione_S_transferase_family_protein	Bacteria-Cyanobacteria-no_class-Nostocales-Nostocaceae-Desmonostoc-Desmonostoc_vinosum
Dolichospermum circinale	AWQC131C	WP_028089005.1	ACIR131C_RS0102970	GCF_000426905.1_Dcir131C	SRAA	glutathione_S_transferase_family_protein	Bacteria-Cyanobacteria-no_class-Nostocales-Aphanizomenonaceae-Dolichospermum-Dolichospermum_circinale
Dolichospermum compactum	NIES_806	WP_096665761.1	CA730_RS07425	GCF_002368115.1_ASM236811v1	SRAA	glutathione_S_transferase_family_protein	Bacteria-Cyanobacteria-no_class-Nostocales-Aphanizomenonaceae-Dolichospermum-Dolichospermum_compactum
Dolichospermum planctonicum	NIES_80	WP_137908664.1	FFO06_RS14480	GCF_005402965.1_ASM540296v1	SRAA	glutathione_S_transferase_family_protein	Bacteria-Cyanobacteria-no_class-Nostocales-Aphanizomenonaceae-Dolichospermum-Dolichospermum_planctonicum
Drouetiella hepatica	UHER20002452	MBW4660480.1	KME15_17545	GCA_019359505.1_ASM1935950v1	SRAA	glutathione_S_transferase_family_protein	Bacteria-Cyanobacteria-no_class-Pseudanabaenales-Oculatellaceae-Drouetiella-Drouetiella_hepatica
Dulcicalothrix desertica	PCC7102	WP_127085419.1	DSM106972_RS37260	GCF_003991905.1_ASM399190v1	SRAS	glutathione_S_transferase_family_protein	Bacteria-Cyanobacteria-no_class-Nostocales-Calotrichaceae-Dulcicalothrix-Dulcicalothrix_desertica
Dulcicalothrix desertica	PCC7102	WP_127085419.1	CAL7102_RS06125	GCF_007830875.1_ASM783087v1	SRAS	glutathione_S_transferase_family_protein	Bacteria-Cyanobacteria-no_class-Nostocales-Calotrichaceae-Dulcicalothrix-Dulcicalothrix_desertica
Euhalothece natronophila	Z_M001	WP_146295924.1	FRE64_RS09935	GCF_007904085.1_ASM790408v1	SRAA	glutathione_S_transferase_family_protein	Bacteria-Cyanobacteria-no_class-Chroococcales-Aphanothecaceae-Euhalothece-Euhalothece_natronophila
Fischerella muscicola	PCC7414	WP_016868443.1	UYI_RS0119940	GCF_000317205.1_FisPCC7414_1.0	SRAS	glutathione_S_transferase_family_protein	Bacteria-Cyanobacteria-no_class-Nostocales-Hapalosiphonaceae-Fischerella-Fischerella_muscicola
Fischerella thermalis	JSC_11	WP_009460018.1	FJSC11DRAFT_RS21305	GCF_000231365.1_ASM23136v1	SRAS	glutathione_S_transferase_family_protein	Bacteria-Cyanobacteria-no_class-Nostocales-Hapalosiphonaceae-Fischerella-Fischerella_thermalis
Fischerella thermalis	PCC7521	WP_009460018.1	UYK_RS0110155	GCF_000317225.1_FisPCC7521_1.0	SRAS	glutathione_S_transferase_family_protein	Bacteria-Cyanobacteria-no_class-Nostocales-Hapalosiphonaceae-Fischerella-Fischerella_thermalis
Fortiea contorta	PCC7126	WP_017654457.1	MIC7126_RS0117480	GCF_000332295.1_ASM33229v1	SRAS	glutathione_S_transferase_family_protein	Bacteria-Cyanobacteria-no_class-Nostocales-Fortieaceae-Fortiea-Fortiea_contorta
Geminocystis herdmanii	PCC6308	WP_026102203.1	SYN6308_RS21065	GCF_000332235.1_ASM33223v1	SRAS	glutathione_S_transferase_family_protein	Bacteria-Cyanobacteria-no_class-Chroococcales-Chroococcaceae-Geminocystis-Geminocystis_herdmanii
Gloeocapsopsis crepidinum	LEGE06123	WP_193930633.1	IQ230_RS03150	GCF_015207655.1_ASM1520765v1	SRAS	glutathione_S_transferase_family_protein	Bacteria-Cyanobacteria-no_class-Chroococcales-Chroococcaceae-Gloeocapsopsis-Gloeocapsopsis_crepidinum
Gloeocapsopsis dulcis	AAB1	WP_105220718.1	C5H06_RS16245	GCF_002964865.1_ASM296486v1	SRAS	glutathione_S_transferase_family_protein	Bacteria-Cyanobacteria-no_class-Chroococcales-Chroococcaceae-Gloeocapsopsis-Gloeocapsopsis_dulcis
Gloeomargarita lithophora	D10	WP_071455515.1	GlitD10_RS14250	GCF_001870225.1_ASM187022v1	SRAM	glutathione_S_transferase	Bacteria-Cyanobacteria-no_class-Gloeomargaritales-Gloeomargaritaceae-Gloeomargarita-Gloeomargarita_lithophora
Goleter apudmare	HA4340_LM2	MBW4646091.1	KME23_24385	GCA_019359495.1_ASM1935949v1	SRAS	glutathione_S_transferase_family_protein	Bacteria-Cyanobacteria-no_class-Nostocales-Nostocaceae-Goleter-Goleter_apudmare
Hassallia byssoidea	VB512170	WP_039737406.1	PI95_RS19270	GCF_000817785.2_ASM81778v2	SRAS	glutathione_S_transferase_family_protein	Bacteria-Cyanobacteria-no_class-Nostocales-Tolypothrichaceae-Hassalia-Hassallia_byssoidea
Hyella patelloides	LEGE_07179	WP_144866771.1	H1P_RS10050	GCF_900659865.1_H1P	SRAS	glutathione_S_transferase_family_protein	Bacteria-Cyanobacteria-no_class-Pleurocapsales-Hyellaceae-Hyella-Hyella_patelloides
Kamptonema formosum	PCC6407	WP_007353094.1	OSCIL6407_RS0125170	GCF_000332155.1_ASM33215v1	SRAS	glutathione_S_transferase_family_protein	Bacteria-Cyanobacteria-no_class-Oscillatoriales-Microcoleaceae-Kamptonema-Kamptonema_formosum
Kastovskya adunca	ATA6_11_RM4	MBW4651377.1	KME06_22205	GCA_019359445.1_ASM1935944v1	SRAS	glutathione_S_transferase_family_protein	Bacteria-Cyanobacteria-no_class-Oscillatoriales-Coleofasciculaceae-Kastovskya-Kastovskya_adunca
Kovacikia minuta	CCNU0001	WP_224341649.1	K9N68_RS28895	GCF_020091585.1_ASM2009158v1	SRAS	glutathione_S_transferase_family_protein	Bacteria-Cyanobacteria-no_class-Pseudanabaenales-Leptolyngbyaceae-Kovacikia-Kovacikia_minuta
Leptodesmis sichuanensis	PKUAC_SCTA121	WP_233746559.1	KIK02_RS03280	GCF_021379005.1_ASM2137900v1	SRAS	glutathione_S_transferase_family_protein	Bacteria-Cyanobacteria-no_class-Pseudanabaenales-Leptolyngbyaceae-Leptodesmis-Leptodesmis_sichuanensis
Leptolyngbya boryana	PCC6306	WP_017289086.1	LEPBO_RS0118630	GCF_000353285.1_ASM35328v1	SRAS	glutathione_S_transferase_family_protein	Bacteria-Cyanobacteria-no_class-Pseudanabaenales-Leptolyngbyaceae-Leptolyngbya-Leptolyngbya_boryana
Leptolyngbya boryana	IAMM_101	WP_017289086.1	LBWT_RS11275	GCF_002142475.1_ASM214247v1	SRAS	glutathione_S_transferase_family_protein	Bacteria-Cyanobacteria-no_class-Pseudanabaenales-Leptolyngbyaceae-Leptolyngbya-Leptolyngbya_boryana
Leptolyngbya ohadii	IS1	WP_088891889.1	CDV24_RS17210	GCF_002215035.1_ASM221503v1	SRAS	glutathione_S_transferase_family_protein	Bacteria-Cyanobacteria-no_class-Pseudanabaenales-Leptolyngbyaceae-Leptolyngbya-Leptolyngbya_ohadii
Leptothermofonsia sichuanensis	PKUAC_SCTE412	WP_223048473.1	J5X98_RS01655	GCF_019891175.1_ASM1989117v1	SRAS	glutathione_S_transferase_family_protein	Bacteria-Cyanobacteria-no_class-Pseudanabaenales-Leptolyngbyaceae-Leptothermofonsia-Leptothermofonsia_sichuane
Limnoraphis robusta	CS_951	WP_046278751.1	WN50_RS27500	GCF_000972705.2_ASM97270v2	SRAS	glutathione_S_transferase_family_protein	Bacteria-Cyanobacteria-no_class-Oscillatoriales-Sirenicapillariaceae-Limnoraphis-Limnoraphis_robusta
Limnothrix rosea	IAMM_220	WP_075894037.1	NIES208_RS16270	GCF_001904615.1_ASM190461v1	SRAS	glutathione_S_transferase_family_protein	Bacteria-Cyanobacteria-no_class-Pseudanabaenales-Pseudanabaenaceae-Limnothrix-Limnothrix_rosea
Lusitaniella coriacea	LEGE07157	WP_194027655.1	IQ249_RS01505	GCF_015207425.1_ASM1520742v1	SRAS	glutathione_S_transferase_family_protein	Bacteria-Cyanobacteria-no_class-Pseudanabaenales-Pseudanabaenaceae-Lusitaniella-Lusitaniella_coriacea
Lyngbya aestuarii	BLJ	WP_023067964.1	M595_RS18870	GCF_000478195.2_ASM47819v2	SRAS	glutathione_S_transferase_family_protein	Bacteria-Cyanobacteria-no_class-Oscillatoriales-Oscillatoriaceae-Lyngbya-Lyngbya_aestuarii
Mastigocladopsis repens	PCC10914	WP_017316977.1	MAS10914_RS0116105	GCF_000315565.1_ASM31556v1	SRAS	glutathione_S_transferase_family_protein	Bacteria-Cyanobacteria-no_class-Nostocales-Symphyonemataceae-Mastigocladopsis-Mastigocladopsis_repens
Mastigocoleus testarum	BC008	WP_027844554.1	BC008_RS15630	GCF_001456025.1_ASM145602v1	SRAS	glutathione_S_transferase_family_protein	Bacteria-Cyanobacteria-no_class-Nostocales-Hapalosiphonaceae-Mastigocoleus-Mastigocoleus_testarum
Merismopedia glauca	CCAP14483	WP_106291988.1	C7B64_RS23540	GCF_003003775.1_ASM300377v1	SRAS	glutathione_S_transferase_family_protein	Bacteria-Cyanobacteria-no_class-Synechococcales-Merismopediaceae-Merismopedia-Merismopedia_glauca
Microcoleus asticus	IPMA8	WP_246276727.1	E5S67_RS10930	GCF_013179805.1_ASM1317980v1	SRAS	glutathione_S_transferase_family_protein	Bacteria-Cyanobacteria-no_class-Oscillatoriales-Microcoleaceae-Microcoleus-Microcoleus_asticus
Microcoleus vaginatus	PCC9802	WP_006634809.1	D0A34_RS01870	GCF_022701275.1_ASM2270127v1	SRAS	glutathione_S_transferase_family_protein	Bacteria-Cyanobacteria-no_class-Oscillatoriales-Microcoleaceae-Microcoleus-Microcoleus_vaginatus
Microseira wollei	NIES_4236	WP_226588585.1	MiSe_RS34315	GCF_020521235.1_ASM2052123v1	SRAS	glutathione_S_transferase_family_protein	Bacteria-Cyanobacteria-no_class-Oscillatoriales-no_family-Microseira-Microseira_wollei
Moorena producens	3L	WP_131827469.1	LYNGBM3L_RS14475	GCF_000211815.1_ASM21181v1	SRAA	glutathione_S_transferase_family_protein	Bacteria-Cyanobacteria-no_class-Oscillatoriales-Oscillatoriaceae-Moorena-Moorena_producens
Moorena producens	3L	WP_131827469.1	BI334_RS34145	GCF_001942475.1_ASM194247v1	SRAA	glutathione_S_transferase_family_protein	Bacteria-Cyanobacteria-no_class-Oscillatoriales-Oscillatoriaceae-Moorena-Moorena_producens
Myxacorys californica	WJT36_NPBG1	MBW4419072.1	KME13_07555	GCA_019359315.1_ASM1935931v1	SRAS	glutathione_S_transferase_family_protein	Bacteria-Cyanobacteria-no_class-Pseudanabaenales-Leptolyngbyaceae-Myxacorys-Myxacorys_californica
Myxacorys chilensis	ATA2_1_KO14	MBW4540383.1	KME43_14740	GCA_019359275.1_ASM1935927v1	SRAS	glutathione_S_transferase_family_protein	Bacteria-Cyanobacteria-no_class-Pseudanabaenales-Leptolyngbyaceae-Myxacorys-Myxacorys_chilensis
Neosynechococcus sphagnicola	CAUPA1101	WP_239651566.1	DO97_RS07860	GCF_000775285.1_ASM77528v1	SRAS	glutathione_S_transferase_family_protein	Bacteria-Cyanobacteria-no_class-Pseudanabaenales-Leptolyngbyaceae-Neosynechococcus-Neosynechococcus_sphagnicola
Nodularia sphaerocarpa	UHCC0038	WP_239729157.1	BDGGKGIB_RS22335	GCF_022376295.1_ASM2237629v1	SRAS	glutathione_S_transferase_family_protein	Bacteria-Cyanobacteria-no_class-Nostocales-Aphanizomenonaceae-Nodularia-Nodularia_sphaerocarpa
Nodularia spumigena	UHCC0039	WP_006196313.1	BMF81_RS01255	GCF_003054475.1_ASM305447v1	SRAS	glutathione_S_transferase_family_protein	Bacteria-Cyanobacteria-no_class-Nostocales-Aphanizomenonaceae-Nodularia-Nodularia_spumigena
Nostoc calcicola	FACHB_3891	WP_073641920.1	H6H01_RS28230	GCF_014697355.1_ASM1469735v1	SRAS	glutathione_S_transferase_family_protein	Bacteria-Cyanobacteria-no_class-Nostocales-Nostocaceae-Nostoc-Nostoc_calcicola
Nostoc commune	NIES_4072	WP_109010811.1	CDC33_RS22600	GCF_003113895.1_ASM311389v1	SRAS	glutathione_S_transferase_family_protein	Bacteria-Cyanobacteria-no_class-Nostocales-Nostocaceae-Nostoc-Nostoc_commune
Nostoc cycadae	WK_1	WP_103126138.1	NCWK1_RS21645	GCF_002897135.1_NcycadaeWK-1_v1	SRAA	glutathione_S_transferase_family_protein	Bacteria-Cyanobacteria-no_class-Nostocales-Nostocaceae-Nostoc-Nostoc_cycadae
Nostoc edaphicum	CCNP1411	WP_181928203.1	HUN01_RS23455	GCF_014023275.1_ASM1402327v1	SRAS	glutathione_S_transferase_family_protein	Bacteria-Cyanobacteria-no_class-Nostocales-Nostocaceae-Nostoc-Nostoc_edaphicum
Nostoc favosum	CHAB5714	WP_229490481.1	LC586_RS36605	GCF_020829495.1_ASM2082949v1	SRAS	glutathione_S_transferase_family_protein	Bacteria-Cyanobacteria-no_class-Nostocales-Nostocaceae-Nostoc-Nostoc_favosum
Nostoc flagelliforme	CCNUN1	WP_100902615.1	COO91_RS37895	GCF_002813575.1_ASM281357v1	SRAS	glutathione_S_transferase_family_protein	Bacteria-Cyanobacteria-no_class-Nostocales-Nostocaceae-Nostoc-Nostoc_flagelliforme
Nostoc foliaceum	FACHB_393	WP_190894312.1	H6G92_RS14160	GCF_014698505.1_ASM1469850v1	SRAS	glutathione_S_transferase_family_protein	Bacteria-Cyanobacteria-no_class-Nostocales-Nostocaceae-Nostoc-Nostoc_foliaceum
Nostoc linckia	z6	WP_099072154.1	VF07_RS26400	GCF_002608105.1_ASM260810v1	SRAS	glutathione_S_transferase_family_protein	Bacteria-Cyanobacteria-no_class-Nostocales-Nostocaceae-Nostoc-Nostoc_linckia
Nostoc mirabile	CHAB5784	WP_229493698.1	LC653_RS07155	GCF_020829645.1_ASM2082964v1	SRAS	glutathione_S_transferase_family_protein	Bacteria-Cyanobacteria-no_class-Nostocales-Nostocaceae-Nostoc-Nostoc_mirabile
Nostoc paludosum	FACHB_159	WP_190957744.1	H6H03_RS24970	GCF_014698835.1_ASM1469883v1	SRAS	glutathione_S_transferase_family_protein	Bacteria-Cyanobacteria-no_class-Nostocales-Nostocaceae-Nostoc-Nostoc_paludosum
Nostoc parmelioides	FACHB_3921	WP_190566207.1	H6G14_RS06065	GCF_014696625.1_ASM1469662v1	SRAS	glutathione_S_transferase_family_protein	Bacteria-Cyanobacteria-no_class-Nostocales-Nostocaceae-Nostoc-Nostoc_parmelioides
Nostoc piscinale	CENA21	WP_062290566.1	ACX27_RS07820	GCF_001298445.1_ASM129844v1	SRAA	glutathione_S_transferase_family_protein	Bacteria-Cyanobacteria-no_class-Nostocales-Nostocaceae-Nostoc-Nostoc_piscinale
Nostoc punctiforme	ATCC29133_PCC73102	WP_012411045.1	NPUN_RS23920	GCF_000020025.1_ASM2002v1	SRAS	glutathione_S_transferase_family_protein	Bacteria-Cyanobacteria-no_class-Nostocales-Nostocaceae-Nostoc-Nostoc_punctiforme
Nostoc sphaeroides	KutzingEn	WP_118167153.1	D1367_RS15010	GCF_003443655.1_ASM344365v1	SRAS	glutathione_S_transferase_family_protein	Bacteria-Cyanobacteria-no_class-Nostocales-Nostocaceae-Nostoc-Nostoc_sphaeroides
Nostoc spongiaeforme	FACHB_130	WP_190968366.1	H6G74_RS14645	GCF_014698475.1_ASM1469847v1	SRAA	glutathione_S_transferase_family_protein	Bacteria-Cyanobacteria-no_class-Nostocales-Nostocaceae-Nostoc-Nostoc_spongiaeforme
Okeania hirsuta	PAB10Feb10_1	WP_124146177.1	D5R40_RS00570	GCF_003838195.1_ASM383819v1	SRAS	glutathione_S_transferase_family_protein	Bacteria-Cyanobacteria-no_class-Oscillatoriales-Oscillatoriaceae-Okeania-Okeania_hirsuta
Okeania hirsuta	PAP21Jun06_1	WP_124146177.1	D4Z78_RS20785	GCF_003838225.1_ASM383822v1	SRAS	glutathione_S_transferase_family_protein	Bacteria-Cyanobacteria-no_class-Oscillatoriales-Oscillatoriaceae-Okeania-Okeania_hirsuta
Oscillatoria acuminata	PCC6304	WP_015151739.1	OSCIL6304_RS27965	GCF_000317105.1_ASM31710v1	SRAS	glutathione_S_transferase_family_protein	Bacteria-Cyanobacteria-no_class-Oscillatoriales-Oscillatoriaceae-Oscillatoria-Oscillatoria_acuminata
Oscillatoria salina	IIICB1	WP_224410045.1	G3T18_RS08130	GCF_020144665.1_ASM2014466v1	SRAS	glutathione_S_transferase_family_protein	Bacteria-Cyanobacteria-no_class-Oscillatoriales-Oscillatoriaceae-Oscillatoria-Oscillatoria_salina
Oscillatoria sp	PCC7112	WP_015177204.1	OSC7112_RS17765	GCF_000317475.1_ASM31747v1	SRAS	glutathione_S_transferase_family_protein	Bacteria-Cyanobacteria-no_class-Oscillatoriales-Oscillatoriaceae-Oscillatoria-Oscillatoria_sp
Oxynema aestuarii	AP17	WP_168568936.1	HCG48_RS09435	GCF_012295525.1_ASM1229552v1	SRAS	glutathione_S_transferase_family_protein	Bacteria-Cyanobacteria-no_class-Oscillatoriales-Microcoleaceae-Oxynema-Oxynema_aestuarii
Parasynechococcus marenigrum	WH8102	WP_011127722.1	TX72_RS04225	GCF_000195975.1_ASM19597v1	TRAS	glutathione_S_transferase_family_protein	Bacteria-Cyanobacteria-no_class-Synechococcales-Prochlorococcaceae-Parasynechococcus-Parasynechococcus_marenigrum
Pelatocladus maniniholoensis	HA4357_MV3	MBW4430481.1	KME28_01615	GCA_019359115.1_ASM1935911v1	SRAS	glutathione_S_transferase_family_protein	Bacteria-Cyanobacteria-no_class-Nostocales-Nostocaceae-Pelatocladus-Pelatocladus_maniniholoensis
Phormidesmis priestleyi	ULC007	WP_073072293.1	C7B65_RS13305	GCF_003003695.1_ASM300369v1	SRAS	glutathione_S_transferase_family_protein	Bacteria-Cyanobacteria-no_class-Pseudanabaenales-Leptolyngbyaceae-Phormidesmis-Phormidesmis_priestleyi
Phormidium ambiguum	IAMM_71	WP_073596770.1	NIES2119_RS27930	GCF_001904725.1_ASM190472v1	SRAA	glutathione_S_transferase_family_protein	Bacteria-Cyanobacteria-no_class-Oscillatoriales-Oscillatoriaceae-Phormidium-Phormidium_ambiguum
Planktothrix agardhii	1808	WP_227350931.1	LJE14_RS14360	GCF_020594595.1_ASM2059459v1	SRAS	glutathione_S_transferase_family_protein	Bacteria-Cyanobacteria-no_class-Oscillatoriales-Microcoleaceae-Planktothrix-Planktothrix_agardhii
Planktothrix mougeotii	LEGE06226	WP_193871021.1	IQ236_RS20615	GCF_015207485.1_ASM1520748v1	SRAS	glutathione_S_transferase_family_protein	Bacteria-Cyanobacteria-no_class-Oscillatoriales-Microcoleaceae-Planktothrix-Planktothrix_mougeotii
Planktothrix paucivesiculata	BBR_PRJEB10994	WP_083618441.1	PL9631_RS07065	GCF_900009265.2_PCC_9631_PRJEB10994_v2	SRAS	glutathione_S_transferase_family_protein	Bacteria-Cyanobacteria-no_class-Oscillatoriales-Microcoleaceae-Planktothrix-Planktothrix_paucivesicu
Planktothrix serta	BBR_PRJEB10992	WP_083622917.1	PL8927_RS14855	GCF_900010725.2_PCC_8927_PRJEB10992_v2	SRAS	glutathione_S_transferase_family_protein	Bacteria-Cyanobacteria-no_class-Oscillatoriales-Microcoleaceae-Planktothrix-Planktothrix_serta
Planktothrix tepida	BBR_PRJEB10993	WP_072722234.1	PL9214_RS26325	GCF_900009145.1_BBR_PRJEB10993	SRAS	glutathione_S_transferase_family_protein	Bacteria-Cyanobacteria-no_class-Oscillatoriales-Microcoleaceae-Planktothrix-Planktothrix_tepida
Plectonema radiosum	LEGE06105	WP_193922016.1	IQ247_RS17025	GCF_015207665.1_ASM1520766v1	SRAS	glutathione_S_transferase_family_protein	Bacteria-Cyanobacteria-no_class-Oscillatoriales-Oscillatoriaceae-Plectonema-Plectonema_radiosum
Pseudanabaena yagii	GIHE_NHR1	WP_169363788.1	HC246_RS13230	GCF_012863495.1_ASM1286349v1	SRAS	glutathione_S_transferase_family_protein	Bacteria-Cyanobacteria-no_class-Pseudanabaenales-Pseudanabaenaceae-Pseudanabaena-Pseudanabaena_yagii
Richelia sinica	FACHB800	WP_190601053.1	B6N60_RS02490	GCF_019056575.1_ASM1905657v1	SRAS	glutathione_S_transferase_family_protein	Bacteria-Cyanobacteria-no_class-Nostocales-Nostocaceae-Richelia-Richelia_sinica
Rippkaea orientalis	PCC8801	WP_015785094.1	PCC8801_RS20075	GCF_000021805.1_ASM2180v1	SRAS	glutathione_S_transferase_family_protein	Bacteria-Cyanobacteria-no_class-Chroococcales-Aphanothecaceae-Rippkaea-Rippkaea_orientalis
Scytonema tolypothrichoides	VB_61278	WP_048867881.1	SD80_RS02755	GCF_000828085.3_ASM82808v3	SRAS	glutathione_S_transferase_family_protein	Bacteria-Cyanobacteria-no_class-Nostocales-Scytonemataceae-Scytonema-Scytonema_tolypothrichoides
Sphaerospermopsis aphanizomenoides	BCCUSP55	WP_200327042.1	A0J48_RS23665	GCF_001586785.1_ASM158678v2	SRAS	glutathione_S_transferase_family_protein	Bacteria-Cyanobacteria-no_class-Nostocales-Aphanizomenonaceae-Sphaerospermopsis-Sphaerospermopsis_aphanizomenoid
Sphaerospermopsis reniformis	NIES_1949	WP_137669526.1	FFR48_RS27395	GCF_005402885.1_ASM540288v1	SRAS	glutathione_S_transferase_family_protein	Bacteria-Cyanobacteria-no_class-Nostocales-Aphanizomenonaceae-Sphaerospermopsis-Sphaerospermopsis_reniformis
Sphaerospermopsis sp	ITEP_024	WP_220610521.1	K2F26_RS04535	GCF_019598945.1_ASM1959894v1	SRAS	glutathione_S_transferase_family_protein	Bacteria-Cyanobacteria-no_class-Nostocales-Aphanizomenonaceae-Sphaerospermopsis-Sphaerospermopsis_sp
Spirulina major	PCC6313	WP_072620533.1	SPI6313_RS08070	GCF_001890765.1_ASM189076v1	SRAS	glutathione_S_transferase_family_protein	Bacteria-Cyanobacteria-no_class-Spirulinales-Spirulinaceae-Spirulina-Spirulina_major
Stenomitos frigidus	ULC18	WP_106257819.1	C7B82_RS18830	GCF_003003795.1_ASM300379v1	SRAS	glutathione_S_transferase_family_protein	Bacteria-Cyanobacteria-no_class-Pseudanabaenales-Leptolyngbyaceae-Stenomitos-Stenomitos_frigidus
Stenomitos rutilans	HA7619_LM2	MBW4470717.1	KME45_09965	GCA_019358945.1_ASM1935894v1	SRAS	glutathione_S_transferase_family_protein	Bacteria-Cyanobacteria-no_class-Pseudanabaenales-Leptolyngbyaceae-Stenomitos-Stenomitos_rutilans
Symplocastrum torsivum	CPER_KK1	MBW4548413.1	KME25_28845	GCA_019358875.1_ASM1935887v1	SRAS	glutathione_S_transferase_N_terminal_domain_containing_protein	Bacteria-Cyanobacteria-no_class-Oscillatoriales-Microcoleaceae-Symplocastrum-Symplocastrum_torsivum
Synechococcus elongatus	PCC6301	WP_011242609.1	SYC_RS01525	GCF_000010065.1_ASM1006v1	TRAS	glutathione_S_transferase_family_protein	Bacteria-Cyanobacteria-no_class-Synechococcales-Synechococcaceae-Synechococcus-Synechococcus_elongatus
Synechococcus elongatus	PCC6301	WP_011242609.1	PCC6301pg_RS06545	GCF_022984195.1_ASM2298419v1	TRAS	glutathione_S_transferase_family_protein	Bacteria-Cyanobacteria-no_class-Synechococcales-Synechococcaceae-Synechococcus-Synechococcus_elongatus
Synechocystis salina	LEGE00031	WP_194021164.1	IQ217_RS17830	GCF_015207985.1_ASM1520798v1	SRAS	glutathione_S_transferase_family_protein	Bacteria-Cyanobacteria-no_class-Synechococcales-Merismopediaceae-Synechocystis-Synechocystis_salina
Synechocystis sp	PCC6803	WP_010873500.1	SGL_RS13850	GCF_000009725.1_ASM972v1	SRAS	glutathione_S_transferase_family_protein	Bacteria-Cyanobacteria-no_class-Synechococcales-Merismopediaceae-Synechocystis-Synechocystis_salina
Thermoleptolyngbya sichuanensis	PKUAC_SCTA183	WP_172358183.1	HPC62_RS19780	GCF_013177315.1_ASM1317731v1	SRAS	glutathione_S_transferase_N_terminal_domain_containing_protein	Bacteria-Cyanobacteria-no_class-Pseudanabaenales-Oculatellaceae-Thermoleptolyngbya-Ther
Thermostichus lividus	PCC6715	WP_099798289.1	BRW62_RS03480	GCF_002754935.1_ASM275493v1	SRAS	glutathione_S_transferase_family_protein	Bacteria-Cyanobacteria-no_class-Thermostichales-Thermostichaceae-Thermostichus-Thermostichus_lividus
Thermosynechococcus vestitus	BP_1	WP_011056062.1	TLL_RS01035	GCF_000011345.1_ASM1134v1	SRAS	glutathione_S_transferase_family_protein	Bacteria-Cyanobacteria-no_class-Pseudanabaenales-Thermosynechococcaceae-Thermosynechococcus-Thermosynechococcus_vestitus
Tildeniella nuda	ZEHNDER1965U140	MBW4580540.1	KME42_13335	GCA_019358895.1_ASM1935889v1	SRAS	glutathione_S_transferase_family_protein	Bacteria-Cyanobacteria-no_class-Pseudanabaenales-Oculatellaceae-Tildeniella-Tildeniella_nuda
Tolypothrix bouteillei	VB521301	WP_038081582.1	HC643_RS38725	GCF_000760695.4_ASM76069v4	SRAS	glutathione_S_transferase_family_protein	Bacteria-Cyanobacteria-no_class-Nostocales-Tolypothrichaceae-Tolypothrix-Tolypothrix_bouteillei
Trichormus variabilis	441	WP_011318795.1	GSQ19_RS15310	GCF_009856605.1_ASM985660v1	SRAS	glutathione_S_transferase_family_protein	Bacteria-Cyanobacteria-no_class-Nostocales-Nostocaceae-Trichormus-Trichormus_variabilis
Tychonema bourrellyi	FEM_GT703	WP_096829767.1	CP500_RS18230	GCF_002412335.2_ASM241233v2	SRAS	glutathione_S_transferase_family_protein	Bacteria-Cyanobacteria-no_class-Oscillatoriales-Microcoleaceae-Tychonema-Tychonema_bourrellyi
Vulcanococcus limneticus	LL	WP_094590286.1	CJZ98_RS08360	GCF_002252705.1_ASM225270v1	SRAS	glutathione_S_transferase_family_protein	Bacteria-Cyanobacteria-no_class-Synechococcales-Synechococcaceae-Vulcanococcus-Vulcanococcus_limneticus
Waterburya agarophytonicola	KI4	WP_229640101.1	I4641_RS08735	GCF_020640915.1_ASM2064091v1	SRAS	glutathione_S_transferase_family_protein	Bacteria-Cyanobacteria-no_class-Pleurocapsales-Hyellaceae-Waterburya-Waterburya_agarophytonicola
Westiellopsis prolifica	IICB1	WP_131120458.1	B4U84_RS21000	GCF_004323185.1_ASM432318v1	SRAS	glutathione_S_transferase_family_protein	Bacteria-Cyanobacteria-no_class-Nostocales-Hapalosiphonaceae-Westiellopsis-Westiellopsis_prolifica
